# Supplementary material for: [μ-N,N,N′,N′-Tetra­kis(2-pyridyl­meth­yl)butane-1,4-diamine]­bis­[dibromidocopper(II)]
Source: Acta Crystallogr Sect E Struct Rep Online. 2010 Sep 4;66(Pt 10):m1198. doi: 10.1107/S1600536810034537 (PMC2983387; doi:10.1107/S1600536810034537)
Supplement: Supplementary file 1 [file e-66-m1198-sup1.cif]

##############################################################################
###                                                                        ###
###        Electronic paper (Acta Crystallographica Section E)             ###
###                                                                        ###
##############################################################################
#                                                                            #
# This CIF contains the data in a paper accepted for publication in Acta     #
# Crystallographica Section E. It conforms to the requirements of Notes      #
# for Authors for Section E, and has been peer reviewed under the auspices   #
# of the IUCr Commission on Journals.                                        #
#                                                                            #
# Full details of the Crystallographic Information File format               #
# are given in the paper "The Crystallographic Information File (CIF):       #
# a New Standard Archive File for Crystallography" by S. R. Hall, F. H.      #
# Allen and I. D. Brown [Acta Cryst. (1991), A47, 655-685].                  #
#                                                                            #
# The current version of the core CIF dictionary is obtainable from          #
# ftp://ftp.iucr.org/pub/cif_core.dic. The current version number is 2.4.    #
#                                                                            #
# Software is freely available for graphical display of the structure(s) in  #
# this CIF.  For information consult the CIF home page http://www.iucr.org/  #
# cif/home.html                                                              #
#                                                                            #
# This file may be used for bona fide research purposes within the           #
# scientific community so long as proper attribution is given to the journal # 
# article from which it was obtained.                                        #
#                                                                            #
##############################################################################
                                             
data_I
_audit_creation_method     SHELXL-97
_chemical_name_systematic
;\
[\m-<i>N</i>,<i>N</i>,<i>N</i>',<i>N</i>'-Tetrakis(2-pyridylmethyl)butane-
1,4-diamine]bis[dibromidocopper(II)]
;
_chemical_name_common     ?
_chemical_formula_moiety     'C28 H32 Br4 Cu2 N6'
_chemical_formula_sum     'C28 H32 Br4 Cu2 N6'
_chemical_formula_iupac     '[Cu2 Br4 (C28 H32 N6)]'
_chemical_formula_weight     899.32
_chemical_melting_point     ?
_symmetry_cell_setting     monoclinic
_symmetry_space_group_name_H-M     'P 21/n'
_symmetry_space_group_name_Hall     '-P 2yn'
loop_
    _symmetry_equiv_pos_as_xyz
    'x, y, z'
    '-x+1/2, y+1/2, -z+1/2'
    '-x, -y, -z'
    'x-1/2, -y-1/2, z-1/2'
_cell_length_a     8.8613(6)
_cell_length_b     14.2490(10)
_cell_length_c     11.9488(9)
_cell_angle_alpha     90.00
_cell_angle_beta     98.588(2)
_cell_angle_gamma     90.00
_cell_volume     1491.80(18)
_cell_formula_units_Z     2
_cell_measurement_reflns_used     2666
_cell_measurement_theta_min     2.68
_cell_measurement_theta_max     27.15
_cell_measurement_temperature     90(2)
_exptl_crystal_description     plates
_exptl_crystal_colour     green
_exptl_crystal_size_max     0.18
_exptl_crystal_size_mid     0.12
_exptl_crystal_size_min     0.08
_exptl_crystal_density_diffrn     2.002
_exptl_crystal_density_meas     ?
_exptl_crystal_density_method     'not measured'
_exptl_crystal_F_000     880
_exptl_absorpt_coefficient_mu     6.813
_exptl_absorpt_correction_type     multi-scan
_exptl_absorpt_process_details     '(SADABS; Bruker, 1998)'
_exptl_absorpt_correction_T_min     0.3735
_exptl_absorpt_correction_T_max     0.6117
_exptl_special_details
;
;
_diffrn_ambient_temperature     90(2)
_diffrn_radiation_type     MoK\a
_diffrn_radiation_wavelength     0.71073
_diffrn_radiation_source     'fine-focus sealed tube'
_diffrn_radiation_monochromator     graphite
_diffrn_measurement_device_type     'Bruker APEX CCD'
_diffrn_measurement_method     '\f and \w scans'
_diffrn_detector_area_resol_mean     512
_diffrn_reflns_number     14513
_diffrn_reflns_av_R_equivalents     0.0516
_diffrn_reflns_av_sigmaI/netI     0.0487
_diffrn_reflns_theta_min     2.24
_diffrn_reflns_theta_max     28.05
_diffrn_reflns_theta_full     28.05
_diffrn_measured_fraction_theta_max     1.000
_diffrn_measured_fraction_theta_full     1.000
_diffrn_reflns_limit_h_min     -10
_diffrn_reflns_limit_h_max     11
_diffrn_reflns_limit_k_min     -18
_diffrn_reflns_limit_k_max     18
_diffrn_reflns_limit_l_min     -15
_diffrn_reflns_limit_l_max     15
_diffrn_standards_number     ?
_diffrn_standards_interval_count     ?
_diffrn_standards_interval_time     ?
_diffrn_standards_decay_%     0.001
_refine_special_details
;
Refinement of <i>F</i>^2^ against ALL reflections. The weighted <i>R</i>-factor
<i>wR</i> and goodness of fit <i>S</i> are based on <i>F</i>^2^, conventional
<i>R</i>-factors <i>R</i> are based on <i>F</i>, with <i>F</i> set to zero for
negative <i>F</i>^2^. The threshold expression of <i>F</i>^2^ >
\s(<i>F</i>^2^) is used only for calculating <i>R</i>-factors(gt) <i>etc</i>.
and is not relevant to the choice of reflections for refinement.
<i>R</i>-factors based on <i>F</i>^2^ are statistically about twice as large
as those based on <i>F</i>, and <i>R</i>- factors based on ALL data will be
even larger.
;
_reflns_number_total     3623
_reflns_number_gt     3171
_reflns_threshold_expression     I>2\s(I)
_refine_ls_structure_factor_coef     Fsqd
_refine_ls_matrix_type     full
_refine_ls_R_factor_all     0.0843
_refine_ls_R_factor_gt     0.0736
_refine_ls_wR_factor_gt     0.1440
_refine_ls_wR_factor_ref     0.1474
_refine_ls_goodness_of_fit_ref     1.375
_refine_ls_restrained_S_all     1.375
_refine_ls_number_reflns     3623
_refine_ls_number_parameters     181
_refine_ls_number_restraints     0
_refine_ls_hydrogen_treatment     constr
_refine_ls_weighting_scheme     calc
_refine_ls_weighting_details
        'calc w=1/[\s^2^(Fo^2^)+(0.0420P)^2^+10.8322P] where P=(Fo^2^+2Fc^2^)/3'
_atom_sites_solution_hydrogens     geom
_atom_sites_solution_primary     direct
_atom_sites_solution_secondary     difmap
_refine_ls_shift/su_max     0.001
_refine_ls_shift/su_mean     0.000
_refine_diff_density_max     1.377
_refine_diff_density_min     -0.852
_refine_ls_extinction_method     none
_refine_ls_extinction_coef     ?
loop_
    _atom_type_symbol
    _atom_type_description
    _atom_type_scat_dispersion_real
    _atom_type_scat_dispersion_imag
    _atom_type_scat_source
    'C' 'C' 0.0033 0.0016
                         'International Tables Vol C Tables 4.2.6.8 and 6.1.1.4'
    'H' 'H' 0.0000 0.0000
                         'International Tables Vol C Tables 4.2.6.8 and 6.1.1.4'
    'N' 'N' 0.0061 0.0033
                         'International Tables Vol C Tables 4.2.6.8 and 6.1.1.4'
    'Cu' 'Cu' 0.3201 1.2651
                         'International Tables Vol C Tables 4.2.6.8 and 6.1.1.4'
    'Br' 'Br' -0.2901 2.4595
                         'International Tables Vol C Tables 4.2.6.8 and 6.1.1.4'
_computing_data_collection     'SMART (Bruker, 1998)'
_computing_cell_refinement     'SAINT (Bruker, 1998)'
_computing_data_reduction     'SAINT (Bruker, 1998)'
_computing_structure_solution     'SHELXS97 (Sheldrick, 2008)'
_computing_structure_refinement     'SHELXL97 (Sheldrick, 2008)'
_computing_molecular_graphics     'DIAMOND (Brandenburg & Putz, 1999)'
_computing_publication_material     'SHELXTL (Sheldrick, 2008)'
loop_
    _atom_site_type_symbol
    _atom_site_label
    _atom_site_fract_x
    _atom_site_fract_y
    _atom_site_fract_z
    _atom_site_U_iso_or_equiv
    _atom_site_adp_type
    _atom_site_calc_flag
    _atom_site_refinement_flags
    _atom_site_occupancy
    _atom_site_disorder_assembly
    _atom_site_disorder_group
    Cu Cu1 0.35669(10) 0.75522(6) 0.35899(7) 0.0111(2) Uani d . 1 . .
    Br Br1 0.21437(9) 0.82045(5) 0.15805(6) 0.01711(19) Uani d . 1 . .
    Br Br2 0.29274(9) 0.87831(5) 0.48204(6) 0.01847(19) Uani d . 1 . .
    N N1 0.4360(6) 0.6374(4) 0.2878(5) 0.0087(11) Uani d . 1 . .
    N N2 0.1789(7) 0.6693(4) 0.3702(5) 0.0101(11) Uani d . 1 . .
    N N3 0.5695(6) 0.8000(4) 0.3456(5) 0.0099(11) Uani d . 1 . .
    C C1 0.2983(8) 0.5899(5) 0.2279(6) 0.0138(14) Uani d . 1 . .
    H H1A 0.3214 0.5230 0.2157 0.017 Uiso calc R 1 . .
    H H1B 0.2676 0.6195 0.1530 0.017 Uiso calc R 1 . .
    C C2 0.1707(8) 0.5972(5) 0.2964(6) 0.0118(13) Uani d . 1 . .
    C C3 0.0522(8) 0.5333(5) 0.2869(6) 0.0161(15) Uani d . 1 . .
    H H3 0.0470 0.4837 0.2334 0.019 Uiso calc R 1 . .
    C C4 -0.0587(9) 0.5423(5) 0.3564(7) 0.0208(16) Uani d . 1 . .
    H H4 -0.1415 0.4994 0.3507 0.025 Uiso calc R 1 . .
    C C5 -0.0474(9) 0.6153(6) 0.4350(7) 0.0214(16) Uani d . 1 . .
    H H5 -0.1201 0.6219 0.4854 0.026 Uiso calc R 1 . .
    C C6 0.0718(8) 0.6775(5) 0.4377(6) 0.0159(14) Uani d . 1 . .
    H H6 0.0784 0.7284 0.4896 0.019 Uiso calc R 1 . .
    C C7 0.5359(8) 0.6749(5) 0.2094(6) 0.0136(14) Uani d . 1 . .
    H H7A 0.4729 0.7002 0.1406 0.016 Uiso calc R 1 . .
    H H7B 0.6010 0.6242 0.1863 0.016 Uiso calc R 1 . .
    C C8 0.6340(8) 0.7514(5) 0.2682(6) 0.0132(14) Uani d . 1 . .
    C C9 0.7788(9) 0.7733(5) 0.2435(6) 0.0169(15) Uani d . 1 . .
    H H9 0.8206 0.7398 0.1866 0.020 Uiso calc R 1 . .
    C C10 0.8606(8) 0.8445(5) 0.3033(6) 0.0167(15) Uani d . 1 . .
    H H10 0.9603 0.8600 0.2890 0.020 Uiso calc R 1 . .
    C C11 0.7950(9) 0.8930(5) 0.3845(6) 0.0186(15) Uani d . 1 . .
    H H11 0.8492 0.9421 0.4267 0.022 Uiso calc R 1 . .
    C C12 0.6489(9) 0.8689(5) 0.4032(6) 0.0147(14) Uani d . 1 . .
    H H12 0.6041 0.9024 0.4587 0.018 Uiso calc R 1 . .
    C C13 0.5282(8) 0.5732(5) 0.3704(6) 0.0111(13) Uani d . 1 . .
    H H13A 0.6209 0.6073 0.4052 0.013 Uiso calc R 1 . .
    H H13B 0.5620 0.5193 0.3281 0.013 Uiso calc R 1 . .
    C C14 0.4471(7) 0.5353(4) 0.4650(5) 0.0096(13) Uani d . 1 . .
    H H14A 0.3506 0.5042 0.4323 0.011 Uiso calc R 1 . .
    H H14B 0.4224 0.5875 0.5139 0.011 Uiso calc R 1 . .
loop_
    _atom_site_aniso_label
    _atom_site_aniso_U_11
    _atom_site_aniso_U_22
    _atom_site_aniso_U_33
    _atom_site_aniso_U_12
    _atom_site_aniso_U_13
    _atom_site_aniso_U_23
    Cu1 0.0124(4) 0.0090(4) 0.0126(4) 0.0003(3) 0.0041(3) -0.0005(3)
    Br1 0.0196(4) 0.0162(4) 0.0155(3) 0.0032(3) 0.0024(3) 0.0062(3)
    Br2 0.0249(4) 0.0131(3) 0.0198(4) -0.0001(3) 0.0110(3) -0.0037(3)
    N1 0.009(3) 0.008(3) 0.011(3) -0.002(2) 0.004(2) 0.000(2)
    N2 0.014(3) 0.009(3) 0.008(2) -0.002(2) 0.003(2) 0.003(2)
    N3 0.010(3) 0.009(3) 0.011(3) 0.002(2) 0.003(2) 0.004(2)
    C1 0.018(4) 0.012(3) 0.012(3) -0.003(3) 0.003(3) -0.006(3)
    C2 0.013(3) 0.010(3) 0.011(3) 0.003(3) -0.003(3) 0.005(2)
    C3 0.017(4) 0.010(3) 0.018(3) -0.002(3) -0.006(3) -0.002(3)
    C4 0.013(4) 0.019(4) 0.032(4) -0.002(3) 0.005(3) 0.005(3)
    C5 0.014(4) 0.027(4) 0.025(4) 0.001(3) 0.007(3) 0.009(3)
    C6 0.014(4) 0.018(4) 0.015(3) 0.003(3) 0.003(3) 0.001(3)
    C7 0.014(4) 0.016(3) 0.013(3) 0.001(3) 0.009(3) -0.004(3)
    C8 0.019(4) 0.011(3) 0.010(3) -0.001(3) 0.003(3) 0.005(3)
    C9 0.018(4) 0.019(4) 0.016(3) 0.003(3) 0.007(3) 0.005(3)
    C10 0.011(3) 0.015(3) 0.024(4) -0.004(3) 0.002(3) 0.009(3)
    C11 0.019(4) 0.015(3) 0.020(4) -0.001(3) -0.002(3) 0.001(3)
    C12 0.021(4) 0.008(3) 0.016(3) 0.002(3) 0.003(3) 0.007(3)
    C13 0.010(3) 0.010(3) 0.015(3) 0.002(3) 0.005(3) 0.004(2)
    C14 0.007(3) 0.008(3) 0.013(3) 0.000(2) 0.001(2) 0.005(2)
_geom_special_details
;
All e.s.d.'s (except the e.s.d. in the dihedral angle between two l.s. planes)
are estimated using the full covariance matrix. The cell e.s.d.'s are taken
into account individually in the estimation of e.s.d.'s in distances, angles
and torsion angles; correlations between e.s.d.'s in cell parameters are only
used when they are defined by crystal symmetry. An approximate (isotropic)
treatment of cell e.s.d.'s is used for estimating e.s.d.'s involving l.s.
planes.
;
loop_
    _geom_bond_atom_site_label_1
    _geom_bond_atom_site_label_2
    _geom_bond_site_symmetry_2
    _geom_bond_distance
    _geom_bond_publ_flag
    Cu1 N2 . 2.015(6) y
    Cu1 N3 . 2.019(6) y
    Cu1 N1 . 2.053(5) y
    Cu1 Br2 . 2.4099(11) y
    Cu1 Br1 . 2.7045(11) y
    N1 C7 . 1.482(8) ?
    N1 C1 . 1.482(9) ?
    N1 C13 . 1.495(8) ?
    N2 C6 . 1.340(9) ?
    N2 C2 . 1.349(9) ?
    N3 C12 . 1.337(9) ?
    N3 C8 . 1.349(9) ?
    C1 C2 . 1.496(10) ?
    C1 H1A . 0.9900 ?
    C1 H1B . 0.9900 ?
    C2 C3 . 1.381(10) ?
    C3 C4 . 1.384(11) ?
    C3 H3 . 0.9500 ?
    C4 C5 . 1.395(12) ?
    C4 H4 . 0.9500 ?
    C5 C6 . 1.375(11) ?
    C5 H5 . 0.9500 ?
    C6 H6 . 0.9500 ?
    C7 C8 . 1.502(10) ?
    C7 H7A . 0.9900 ?
    C7 H7B . 0.9900 ?
    C8 C9 . 1.394(10) ?
    C9 C10 . 1.382(11) ?
    C9 H9 . 0.9500 ?
    C10 C11 . 1.388(11) ?
    C10 H10 . 0.9500 ?
    C11 C12 . 1.389(11) ?
    C11 H11 . 0.9500 ?
    C12 H12 . 0.9500 ?
    C13 C14 . 1.526(9) ?
    C13 H13A . 0.9900 ?
    C13 H13B . 0.9900 ?
    C14 C14 3_666 1.536(12) ?
    C14 H14A . 0.9900 ?
    C14 H14B . 0.9900 ?
loop_
    _geom_angle_atom_site_label_1
    _geom_angle_atom_site_label_2
    _geom_angle_atom_site_label_3
    _geom_angle_site_symmetry_1
    _geom_angle_site_symmetry_3
    _geom_angle
    _geom_angle_publ_flag
    N2 Cu1 N3 . . 161.0(2) ?
    N2 Cu1 N1 . . 81.4(2) ?
    N3 Cu1 N1 . . 81.0(2) ?
    N2 Cu1 Br2 . . 98.29(16) ?
    N3 Cu1 Br2 . . 97.22(16) ?
    N1 Cu1 Br2 . . 166.96(16) ?
    N2 Cu1 Br1 . . 90.12(16) ?
    N3 Cu1 Br1 . . 97.95(15) ?
    N1 Cu1 Br1 . . 93.22(16) ?
    Br2 Cu1 Br1 . . 99.82(4) ?
    C7 N1 C1 . . 112.7(5) ?
    C7 N1 C13 . . 108.6(5) ?
    C1 N1 C13 . . 111.7(5) ?
    C7 N1 Cu1 . . 103.9(4) ?
    C1 N1 Cu1 . . 105.4(4) ?
    C13 N1 Cu1 . . 114.4(4) ?
    C6 N2 C2 . . 119.0(6) ?
    C6 N2 Cu1 . . 128.2(5) ?
    C2 N2 Cu1 . . 112.7(4) ?
    C12 N3 C8 . . 119.0(6) ?
    C12 N3 Cu1 . . 128.1(5) ?
    C8 N3 Cu1 . . 112.9(5) ?
    N1 C1 C2 . . 109.8(5) ?
    N1 C1 H1A . . 109.7 ?
    C2 C1 H1A . . 109.7 ?
    N1 C1 H1B . . 109.7 ?
    C2 C1 H1B . . 109.7 ?
    H1A C1 H1B . . 108.2 ?
    N2 C2 C3 . . 121.5(7) ?
    N2 C2 C1 . . 116.0(6) ?
    C3 C2 C1 . . 122.5(6) ?
    C2 C3 C4 . . 119.2(7) ?
    C2 C3 H3 . . 120.4 ?
    C4 C3 H3 . . 120.4 ?
    C3 C4 C5 . . 119.2(7) ?
    C3 C4 H4 . . 120.4 ?
    C5 C4 H4 . . 120.4 ?
    C6 C5 C4 . . 118.3(7) ?
    C6 C5 H5 . . 120.8 ?
    C4 C5 H5 . . 120.8 ?
    N2 C6 C5 . . 122.7(7) ?
    N2 C6 H6 . . 118.7 ?
    C5 C6 H6 . . 118.7 ?
    N1 C7 C8 . . 109.0(5) ?
    N1 C7 H7A . . 109.9 ?
    C8 C7 H7A . . 109.9 ?
    N1 C7 H7B . . 109.9 ?
    C8 C7 H7B . . 109.9 ?
    H7A C7 H7B . . 108.3 ?
    N3 C8 C9 . . 121.9(7) ?
    N3 C8 C7 . . 114.7(6) ?
    C9 C8 C7 . . 123.4(6) ?
    C10 C9 C8 . . 118.9(7) ?
    C10 C9 H9 . . 120.6 ?
    C8 C9 H9 . . 120.6 ?
    C9 C10 C11 . . 119.0(7) ?
    C9 C10 H10 . . 120.5 ?
    C11 C10 H10 . . 120.5 ?
    C10 C11 C12 . . 119.2(7) ?
    C10 C11 H11 . . 120.4 ?
    C12 C11 H11 . . 120.4 ?
    N3 C12 C11 . . 122.0(7) ?
    N3 C12 H12 . . 119.0 ?
    C11 C12 H12 . . 119.0 ?
    N1 C13 C14 . . 115.7(5) ?
    N1 C13 H13A . . 108.4 ?
    C14 C13 H13A . . 108.4 ?
    N1 C13 H13B . . 108.4 ?
    C14 C13 H13B . . 108.4 ?
    H13A C13 H13B . . 107.4 ?
    C13 C14 C14 . 3_666 108.6(7) ?
    C13 C14 H14A . . 110.0 ?
    C14 C14 H14A 3_666 . 110.0 ?
    C13 C14 H14B . . 110.0 ?
    C14 C14 H14B 3_666 . 110.0 ?
    H14A C14 H14B . . 108.3 ?
loop_
    _geom_torsion_atom_site_label_1
    _geom_torsion_atom_site_label_2
    _geom_torsion_atom_site_label_3
    _geom_torsion_atom_site_label_4
    _geom_torsion_site_symmetry_1
    _geom_torsion_site_symmetry_2
    _geom_torsion_site_symmetry_3
    _geom_torsion_site_symmetry_4
    _geom_torsion
    _geom_torsion_publ_flag
    N2 Cu1 N1 C7 . . . . 151.6(4) ?
    N3 Cu1 N1 C7 . . . . -35.6(4) ?
    Br2 Cu1 N1 C7 . . . . -118.9(7) ?
    Br1 Cu1 N1 C7 . . . . 62.0(4) ?
    N2 Cu1 N1 C1 . . . . 32.9(4) ?
    N3 Cu1 N1 C1 . . . . -154.3(4) ?
    Br2 Cu1 N1 C1 . . . . 122.4(7) ?
    Br1 Cu1 N1 C1 . . . . -56.7(4) ?
    N2 Cu1 N1 C13 . . . . -90.2(4) ?
    N3 Cu1 N1 C13 . . . . 82.6(4) ?
    Br2 Cu1 N1 C13 . . . . -0.7(10) ?
    Br1 Cu1 N1 C13 . . . . -179.8(4) ?
    N3 Cu1 N2 C6 . . . . 137.8(7) ?
    N1 Cu1 N2 C6 . . . . 160.1(6) ?
    Br2 Cu1 N2 C6 . . . . -6.7(6) ?
    Br1 Cu1 N2 C6 . . . . -106.7(6) ?
    N3 Cu1 N2 C2 . . . . -44.0(9) ?
    N1 Cu1 N2 C2 . . . . -21.7(4) ?
    Br2 Cu1 N2 C2 . . . . 171.5(4) ?
    Br1 Cu1 N2 C2 . . . . 71.6(4) ?
    N2 Cu1 N3 C12 . . . . -136.2(7) ?
    N1 Cu1 N3 C12 . . . . -158.5(6) ?
    Br2 Cu1 N3 C12 . . . . 8.4(6) ?
    Br1 Cu1 N3 C12 . . . . 109.4(5) ?
    N2 Cu1 N3 C8 . . . . 43.4(9) ?
    N1 Cu1 N3 C8 . . . . 21.0(4) ?
    Br2 Cu1 N3 C8 . . . . -172.0(4) ?
    Br1 Cu1 N3 C8 . . . . -71.0(4) ?
    C7 N1 C1 C2 . . . . -151.4(6) ?
    C13 N1 C1 C2 . . . . 86.1(7) ?
    Cu1 N1 C1 C2 . . . . -38.8(6) ?
    C6 N2 C2 C3 . . . . 1.8(10) ?
    Cu1 N2 C2 C3 . . . . -176.6(5) ?
    C6 N2 C2 C1 . . . . -177.1(6) ?
    Cu1 N2 C2 C1 . . . . 4.5(7) ?
    N1 C1 C2 N2 . . . . 24.0(8) ?
    N1 C1 C2 C3 . . . . -154.9(6) ?
    N2 C2 C3 C4 . . . . -1.4(10) ?
    C1 C2 C3 C4 . . . . 177.4(7) ?
    C2 C3 C4 C5 . . . . -0.5(11) ?
    C3 C4 C5 C6 . . . . 2.1(11) ?
    C2 N2 C6 C5 . . . . -0.2(10) ?
    Cu1 N2 C6 C5 . . . . 178.0(5) ?
    C4 C5 C6 N2 . . . . -1.7(11) ?
    C1 N1 C7 C8 . . . . 158.0(6) ?
    C13 N1 C7 C8 . . . . -77.8(7) ?
    Cu1 N1 C7 C8 . . . . 44.4(6) ?
    C12 N3 C8 C9 . . . . -2.4(10) ?
    Cu1 N3 C8 C9 . . . . 177.9(5) ?
    C12 N3 C8 C7 . . . . 179.3(6) ?
    Cu1 N3 C8 C7 . . . . -0.3(7) ?
    N1 C7 C8 N3 . . . . -30.7(8) ?
    N1 C7 C8 C9 . . . . 151.1(6) ?
    N3 C8 C9 C10 . . . . 2.5(10) ?
    C7 C8 C9 C10 . . . . -179.4(7) ?
    C8 C9 C10 C11 . . . . -1.1(10) ?
    C9 C10 C11 C12 . . . . -0.2(10) ?
    C8 N3 C12 C11 . . . . 1.1(10) ?
    Cu1 N3 C12 C11 . . . . -179.4(5) ?
    C10 C11 C12 N3 . . . . 0.2(10) ?
    C7 N1 C13 C14 . . . . 174.3(6) ?
    C1 N1 C13 C14 . . . . -60.8(7) ?
    Cu1 N1 C13 C14 . . . . 58.8(7) ?
    N1 C13 C14 C14 . . . 3_666 175.1(6) ?
data_global
_journal_date_recd_electronic     2010-07-29
_journal_date_accepted     2010-08-26
_journal_name_full     'Acta Crystallographica, Section E'
_journal_year     2010
_journal_volume     66
_journal_issue     10
_journal_page_first     m1198
_journal_page_last     m1198
_journal_paper_category     QM
_journal_coeditor_code     LH5106
_publ_contact_author_name     'Jon Zubieta'
_publ_contact_author_address
;
Department of Chemistry, Syracuse University
Syracuse
New York 13244
USA
;
_publ_contact_author_email     'jazubiet@syr.edu'
_publ_contact_author_fax     '315-443-4070'
_publ_contact_author_phone     '315-443-2547'
_publ_section_title
;\
[\m-<i>N</i>,<i>N</i>,<i>N</i>',<i>N</i>'-Tetrakis(2-pyridylmethyl)butane-1,4-\
diamine]bis[dibromidocopper(II)]
;
loop_
    _publ_author_name
    _publ_author_footnote
    _publ_author_address
    'Bartholom\"a, Mark'
;
Current address: Harvard Medical School, Children's Hospital Boston
Department of Radiology, 300 Longwood Ave, Enders 4, Boston, MA 02115, USA.
;
;
Department of Chemistry, Syracuse University
Syracuse
New York 13244
USA
;
    'Cheung, Hoi' .
;
Department of Chemistry, Syracuse University
Syracuse
New York 13244
USA
;
    'Zubieta, Jon' .
;
Department of Chemistry, Syracuse University
Syracuse
New York 13244
USA
;
