# Supplementary material for: [μ-N,N,N′,N′-Tetra­kis(2-pyridyl­meth­yl)butane-1,4-diamine]­bis­[dibromidocopper(II)]
Source: Acta Crystallogr Sect E Struct Rep Online. 2010 Sep 4;66(Pt 10):m1198. doi: 10.1107/S1600536810034537 (PMC2983387; doi:10.1107/S1600536810034537)
Supplement: Supplementary file 2 [file e-66-m1198-Isup2.hkl]

# 
# h,k,l, Fc-squared, Fo-squared, sigma(Fo-squared) and status flag 
# 
data_I
_shelx_title ' P21n in P2(1)/n' 
_shelx_refln_list_code          4 
_shelx_F_calc_maximum      248.04 
_exptl_crystal_F_000       880.00 
_reflns_d_resolution_high  0.7557 
 
loop_ 
 _symmetry_equiv_pos_as_xyz 
 'x, y, z' 
 '-x+1/2, y+1/2, -z+1/2' 
 '-x, -y, -z' 
 'x-1/2, -y-1/2, z-1/2' 
 
_cell_length_a     8.8613 
_cell_length_b    14.2490 
_cell_length_c    11.9488 
_cell_angle_alpha  90.000 
_cell_angle_beta   98.588 
_cell_angle_gamma  90.000 
 
_shelx_F_squared_multiplier     1.000 
 
loop_ 
 _refln_index_h 
 _refln_index_k 
 _refln_index_l 
 _refln_F_squared_calc 
 _refln_F_squared_meas 
 _refln_F_squared_sigma 
 _refln_observed_status 
   2   0   0    33149.79    38767.20    336.49 o 
   4   0   0      380.43      474.93     39.24 o 
   6   0   0      638.79      660.89    103.29 o 
   8   0   0     3052.94     3280.25    206.27 o 
  10   0   0       65.75       80.95    139.79 o 
   1   1   0      294.96      373.24     18.43 o 
   2   1   0     3559.01     3476.99     54.14 o 
   3   1   0     1249.67     1234.31     48.10 o 
   4   1   0     1711.80     1647.95     56.33 o 
   5   1   0       71.13       50.67     31.10 o 
   6   1   0     3099.49     2639.07     72.61 o 
   7   1   0       84.45       85.55     63.07 o 
   8   1   0     1822.29     2099.65    119.23 o 
   9   1   0      218.61      301.85    116.35 o 
  10   1   0       63.91      156.49    104.64 o 
  11   1   0       94.56      455.85    117.55 o 
   0   2   0    39553.39    46971.04    407.82 o 
   1   2   0    10170.84    11618.49     95.88 o 
   2   2   0    14186.73    16833.56    123.81 o 
   3   2   0    19281.16    21020.66    152.46 o 
   4   2   0     3379.23     3456.41     71.57 o 
   5   2   0     3806.47     3753.27    104.59 o 
   6   2   0      847.72      761.76     59.79 o 
   7   2   0       79.39      111.99     64.91 o 
   8   2   0     1134.81     1122.01     97.30 o 
   9   2   0      573.70      626.56    103.51 o 
  10   2   0      171.52      308.31    141.42 o 
  11   2   0     3721.53     4035.53    265.36 o 
   1   3   0        5.04      -21.64     21.71 o 
   2   3   0        1.42       23.37     27.58 o 
   3   3   0      327.72      378.19     34.85 o 
   4   3   0      223.30      147.40     34.36 o 
   5   3   0      587.42      608.15     46.02 o 
   6   3   0    17579.63    17333.34    207.63 o 
   7   3   0      882.83      999.19     92.39 o 
   8   3   0     8204.93     7567.51    196.98 o 
   9   3   0     1104.01      993.16    143.58 o 
  10   3   0       10.38      178.09    207.71 o 
  11   3   0      713.53     1099.55    212.57 o 
   0   4   0     9976.73    11631.58    140.25 o 
   1   4   0     8340.00     9131.04    115.64 o 
   2   4   0    10845.99    11640.57    126.84 o 
   3   4   0     9906.39    11090.66    132.47 o 
   4   4   0    14041.92    14028.46    147.58 o 
   5   4   0      186.99      204.54     40.16 o 
   6   4   0      659.76      587.48     61.33 o 
   7   4   0        4.34        5.62     59.42 o 
   8   4   0     4275.18     4069.05    187.74 o 
   9   4   0       80.38      258.52    118.96 o 
  10   4   0     4282.19     4316.08    302.23 o 
  11   4   0      931.69     1034.42    274.30 o 
   1   5   0       59.98       33.89     26.02 o 
   2   5   0     6918.97     6731.19     93.47 o 
   3   5   0     7878.78     7965.51    139.78 o 
   4   5   0     1824.33     1854.09     67.03 o 
   5   5   0    13615.50    13217.20    159.54 o 
   6   5   0     1057.11      969.66     71.93 o 
   7   5   0     5343.85     4818.11    155.73 o 
   8   5   0      612.00      698.45    108.23 o 
   9   5   0     2761.54     2760.45    251.69 o 
  10   5   0      184.66      454.81    162.02 o 
  11   5   0      480.80     1094.71    351.91 o 
   0   6   0       45.97       18.12     33.84 o 
   1   6   0      793.62      882.04     56.48 o 
   2   6   0      206.25      179.19     35.24 o 
   3   6   0      456.94      462.55     44.70 o 
   4   6   0     8753.69     8379.60    128.81 o 
   5   6   0     1452.37     1503.70     70.53 o 
   6   6   0     3447.09     3059.49    107.64 o 
   7   6   0      124.58      117.41     65.04 o 
   8   6   0     1704.83     1715.53    164.40 o 
   9   6   0      814.53      867.29    115.33 o 
  10   6   0     1142.97     1263.21    180.35 o 
   1   7   0       26.74       10.90     37.80 o 
   2   7   0    25711.09    25994.14    207.65 o 
   3   7   0     1028.78     1072.50     56.77 o 
   4   7   0    18634.27    18797.20    196.52 o 
   5   7   0     5165.05     4780.07    110.44 o 
   6   7   0    10988.28    10107.38    179.67 o 
   7   7   0     1418.40     1372.84    135.98 o 
   8   7   0     3117.46     3033.94    170.05 o 
   9   7   0      768.02     1142.35    232.67 o 
  10   7   0     2210.78     2145.66    201.07 o 
   0   8   0     8160.06     7459.85    167.07 o 
   1   8   0      136.01      164.94     43.07 o 
   2   8   0     1946.85     2205.73     85.88 o 
   3   8   0     2797.41     2844.24     83.00 o 
   4   8   0     6167.11     5927.77    119.04 o 
   5   8   0      698.10      684.46     63.45 o 
   6   8   0     2586.57     2565.25    104.94 o 
   7   8   0      110.06      171.37    108.43 o 
   8   8   0      511.81      395.64    129.45 o 
   9   8   0      446.13      442.83    127.55 o 
  10   8   0      574.01      725.46    139.84 o 
   1   9   0     3142.40     2994.39    114.91 o 
   2   9   0    17076.11    16632.84    229.08 o 
   3   9   0     6245.37     6044.36    138.49 o 
   4   9   0     3823.15     3492.75    118.35 o 
   5   9   0     5954.48     5813.30    145.50 o 
   6   9   0     2747.03     2627.15    125.81 o 
   7   9   0     1604.15     1531.38    126.91 o 
   8   9   0      112.62       91.26    103.17 o 
   9   9   0     1195.99      869.62    153.15 o 
  10   9   0      499.24      498.73    140.93 o 
   0  10   0     1048.25     1047.09    135.38 o 
   1  10   0      231.36      127.88     60.64 o 
   2  10   0      980.72      941.52     71.40 o 
   3  10   0       46.95      -14.79     50.36 o 
   4  10   0     5498.88     5221.36    140.36 o 
   5  10   0     2253.69     2150.84    102.90 o 
   6  10   0      808.60      814.03    103.00 o 
   7  10   0       55.06      166.76     88.06 o 
   8  10   0     1590.63     1347.82    175.41 o 
   9  10   0      198.17      493.97    130.18 o 
   1  11   0     1313.42     1492.79    100.72 o 
   2  11   0      279.90      291.09     70.46 o 
   3  11   0     5808.98     5606.00    265.24 o 
   4  11   0      858.69      828.94     85.31 o 
   5  11   0     6261.64     5673.25    150.95 o 
   6  11   0     9113.20     7758.70    240.10 o 
   7  11   0     1785.34     1768.65    135.21 o 
   8  11   0     2761.16     3138.23    238.29 o 
   9  11   0     1930.70     1830.31    192.34 o 
   0  12   0      586.23      638.98    121.15 o 
   1  12   0     1966.17     1929.27    114.08 o 
   2  12   0      124.00       47.85     59.24 o 
   3  12   0     3088.10     3008.38    134.89 o 
   4  12   0     2586.00     2363.49    124.85 o 
   5  12   0     1084.05     1215.49    190.58 o 
   6  12   0     1245.56     1396.25    148.65 o 
   7  12   0       20.08      369.36    213.86 o 
   8  12   0     2298.48     2397.17    320.55 o 
   1  13   0      342.00      365.28     72.01 o 
   2  13   0       33.21      -30.29     54.44 o 
   3  13   0       42.22       26.11     58.04 o 
   4  13   0      828.32      859.85     91.01 o 
   5  13   0      367.96      515.69     89.50 o 
   6  13   0     7705.34     6806.13    295.18 o 
   7  13   0     1035.77     1791.93    263.65 o 
   8  13   0     3207.61     2669.83    331.04 o 
   0  14   0    19342.26    17455.63    466.57 o 
   1  14   0     3096.07     3075.19    146.33 o 
   2  14   0     4409.34     4055.15    158.70 o 
   3  14   0     3052.42     3092.44    147.33 o 
   4  14   0        8.41      137.07     57.93 o 
   5  14   0      370.17      621.01     91.65 o 
   6  14   0      117.68      303.97    211.62 o 
   7  14   0      340.37      370.57    188.44 o 
   1  15   0       69.15       74.05     63.13 o 
   2  15   0      778.59      797.75     92.35 o 
   3  15   0      161.25      288.36     66.13 o 
   4  15   0      123.23      361.39     68.61 o 
   5  15   0     1064.15     1068.04    110.19 o 
   6  15   0      258.65      638.07    462.20 o 
   7  15   0     1651.36     1751.66    256.85 o 
   0  16   0    10560.41     9431.55    353.19 o 
   1  16   0     3251.25     3147.95    156.95 o 
   2  16   0     4043.41     4060.37    175.44 o 
   3  16   0      110.97      287.97    101.08 o 
   4  16   0        5.49      184.15    133.47 o 
   5  16   0       48.52      260.21     99.58 o 
   6  16   0      201.60      445.50     93.09 o 
   1  17   0      315.40      445.66     78.88 o 
   2  17   0      360.59      455.60    114.04 o 
   3  17   0      774.03     1211.13    137.45 o 
   4  17   0      367.99      563.03     95.58 o 
   5  17   0        3.17      253.73    126.11 o 
   0  18   0      380.08      719.87    124.43 o 
   1  18   0     8455.81     7974.76    243.16 o 
   2  18   0      527.24      797.91    122.39 o 
   3  18   0     1422.14     1691.40    142.78 o 
 -11   0   1     1136.60     1444.79    256.24 o 
  -9   0   1     1279.27     1022.54    214.66 o 
  -7   0   1     1208.57     1048.26    210.44 o 
  -5   0   1     5065.44     5058.32    102.92 o 
  -3   0   1    53148.41    56653.82    800.58 o 
  -1   0   1    59201.05    73089.58   1392.57 o 
   1   0   1     6808.99     7867.07    273.27 o 
   3   0   1     5492.62     5087.00    152.77 o 
   5   0   1    14790.27    14313.72    494.35 o 
   7   0   1     3248.81     2984.81    187.93 o 
   9   0   1     3434.72     3240.58    210.33 o 
  11   0   1     1730.25     2479.19    316.37 o 
 -11   1   1       24.16      211.27     98.31 o 
 -10   1   1      662.04      793.36    253.28 o 
  -9   1   1     2303.20     2139.86    197.98 o 
  -8   1   1      764.32      763.46    102.50 o 
  -7   1   1     5603.43     5481.59    188.99 o 
  -6   1   1       24.43      -26.92     32.65 o 
  -5   1   1     1102.24     1364.92     56.75 o 
  -4   1   1      262.32      239.79     33.77 o 
  -3   1   1       11.93       65.21     26.85 o 
  -2   1   1    12093.48    14717.49    117.26 o 
  -1   1   1       30.56       45.00     20.53 o 
   0   1   1       51.56       52.26     11.12 o 
   1   1   1    18640.24    21003.02    135.09 o 
   2   1   1    11100.28    12814.69    297.82 o 
   3   1   1      691.55      931.74     46.06 o 
   4   1   1        5.25       32.17     31.82 o 
   5   1   1    17679.78    17777.44    274.72 o 
   6   1   1     1197.69     1169.39     87.25 o 
   7   1   1    10148.31    10187.39    258.64 o 
   8   1   1      790.27      848.11    120.68 o 
   9   1   1     1207.62     1048.72     97.51 o 
  10   1   1      912.59     1145.83    199.50 o 
  11   1   1      267.32      586.48    124.97 o 
 -11   2   1      458.66      859.89    140.16 o 
 -10   2   1       52.98      264.31    114.10 o 
  -9   2   1      612.68      740.04    139.70 o 
  -8   2   1     7524.30     6699.55    220.99 o 
  -7   2   1      265.03      289.45     69.05 o 
  -6   2   1    12424.97    12061.80    148.52 o 
  -5   2   1      901.40      905.97     49.85 o 
  -4   2   1    28633.37    31704.43    215.04 o 
  -3   2   1    10590.96    11536.19    129.16 o 
  -2   2   1    41604.99    49622.23    361.67 o 
  -1   2   1    12298.71    13865.40    139.34 o 
   0   2   1      505.04      688.58     28.18 o 
   1   2   1     2206.79     2265.21     45.77 o 
   2   2   1     1282.09     1562.83     48.99 o 
   3   2   1     3819.85     3710.87     69.64 o 
   4   2   1    15131.81    16560.32    149.89 o 
   5   2   1     2470.88     2395.33     84.58 o 
   6   2   1     7523.53     7557.89    195.57 o 
   7   2   1      177.83      197.32     68.67 o 
   8   2   1     2587.27     2609.94    131.48 o 
   9   2   1       25.54       55.93     80.61 o 
  10   2   1     2407.36     2412.12    341.26 o 
  11   2   1      649.18     1141.63    256.93 o 
 -11   3   1       91.10      619.42    130.86 o 
 -10   3   1      311.06      301.60    183.46 o 
  -9   3   1     7815.23     6666.17    303.12 o 
  -8   3   1     1747.48     1820.92    140.32 o 
  -7   3   1     5816.97     5497.61    130.67 o 
  -6   3   1     2064.00     1973.52     74.09 o 
  -5   3   1      175.73      139.97     36.33 o 
  -4   3   1      111.77      113.46     33.42 o 
  -3   3   1    19478.64    20662.56    159.28 o 
  -2   3   1      164.60       96.16     28.62 o 
  -1   3   1     7223.85     8070.44    119.44 o 
   0   3   1     2261.89     2466.49     60.08 o 
   1   3   1     1606.18     1669.05     51.51 o 
   2   3   1      199.82      248.92     32.52 o 
   3   3   1     1622.00     1677.13     55.35 o 
   4   3   1      528.66      456.25     41.97 o 
   5   3   1    11104.67    10861.64    128.14 o 
   6   3   1     4858.29     4714.76    114.90 o 
   7   3   1     3544.19     3334.44    138.71 o 
   8   3   1     2864.47     2549.40    130.99 o 
   9   3   1      585.84      681.56    109.39 o 
  10   3   1      190.37      371.50    116.52 o 
  11   3   1     1823.01     2536.84    814.30 o 
 -11   4   1      532.51      883.75    345.41 o 
 -10   4   1        5.29      188.87    140.66 o 
  -9   4   1       35.59      105.55     72.87 o 
  -8   4   1      117.08       12.13     73.56 o 
  -7   4   1     7863.01     7638.65    168.86 o 
  -6   4   1     1836.65     1947.17     76.87 o 
  -5   4   1    21750.26    20932.09    193.17 o 
  -4   4   1     3881.12     3928.80     84.14 o 
  -3   4   1     6725.10     7026.69     98.76 o 
  -2   4   1    14380.71    15850.55    135.24 o 
  -1   4   1      531.37      511.60     34.88 o 
   0   4   1    25735.11    30102.90    272.86 o 
   1   4   1      749.63      953.27     45.22 o 
   2   4   1     1021.74     1050.48     46.18 o 
   3   4   1     1190.95     1125.04     51.95 o 
   4   4   1      122.86      132.21     36.49 o 
   5   4   1      249.32      242.06     41.33 o 
   6   4   1      223.54      289.89     52.45 o 
   7   4   1     6299.70     5802.73    172.87 o 
   8   4   1     1055.19     1105.47     98.91 o 
   9   4   1     7344.96     6434.82    299.75 o 
  10   4   1      281.57      673.71    152.88 o 
  11   4   1        2.43      626.50    268.21 o 
 -11   5   1       50.03      531.41    133.56 o 
 -10   5   1     2898.49     2873.75    228.09 o 
  -9   5   1      669.18      583.03    103.20 o 
  -8   5   1     5266.86     4629.53    263.23 o 
  -7   5   1     2517.86     2571.74    119.83 o 
  -6   5   1     1638.17     1603.91     75.10 o 
  -5   5   1     4730.16     4739.59    101.42 o 
  -4   5   1       48.10       29.25     32.99 o 
  -3   5   1    22783.02    24277.28    193.84 o 
  -2   5   1    12916.38    13994.63    144.70 o 
  -1   5   1      777.38      862.65     42.61 o 
   0   5   1    18172.47    20346.46    245.76 o 
   1   5   1     3727.96     3774.16     85.35 o 
   2   5   1    22273.69    24076.06    182.33 o 
   3   5   1     5028.84     5299.32     93.34 o 
   4   5   1    10152.40     9991.71    132.07 o 
   5   5   1      513.75      498.19     50.81 o 
   6   5   1     2679.80     2426.75     96.51 o 
   7   5   1      447.82      374.43     76.52 o 
   8   5   1       67.16      103.17     61.08 o 
   9   5   1     3714.88     3498.34    190.92 o 
  10   5   1      713.06     1266.25    185.35 o 
  11   5   1     1810.74     2190.20    385.39 o 
 -11   6   1     1002.14     1576.64    503.02 o 
 -10   6   1      109.41      253.76    161.49 o 
  -9   6   1      381.16      529.92     93.42 o 
  -8   6   1     1594.43     1131.38    121.41 o 
  -7   6   1     3678.08     3352.65    131.95 o 
  -6   6   1     2530.08     2370.66     89.38 o 
  -5   6   1    13106.59    13017.66    165.05 o 
  -4   6   1     1885.29     2045.83     72.11 o 
  -3   6   1     2239.93     2384.60     72.65 o 
  -2   6   1      182.26      226.91     37.42 o 
  -1   6   1      253.98      160.67     35.65 o 
   0   6   1     1546.54     1552.79     67.06 o 
   1   6   1     4651.32     4958.22    102.63 o 
   2   6   1     3723.70     3600.25     91.69 o 
   3   6   1     9056.90     8599.05    120.88 o 
   4   6   1     2562.16     2526.63     80.13 o 
   5   6   1     2467.32     2320.34     83.59 o 
   6   6   1     4461.84     3889.08    118.27 o 
   7   6   1     2616.60     2686.49    131.86 o 
   8   6   1     1014.54     1254.51    129.58 o 
   9   6   1     4003.30     4185.27    203.36 o 
  10   6   1       37.16      269.54    205.46 o 
 -10   7   1      239.01      270.23    186.61 o 
  -9   7   1     1103.80     1147.27    124.36 o 
  -8   7   1      572.08      572.94     98.74 o 
  -7   7   1      105.09      159.13     63.47 o 
  -6   7   1      195.15      163.72     47.82 o 
  -5   7   1     3114.31     2980.84     92.82 o 
  -4   7   1      745.40      748.56     56.43 o 
  -3   7   1     1765.09     1773.66     67.75 o 
  -2   7   1     2886.51     2854.94     74.97 o 
  -1   7   1     4424.60     4170.70     81.91 o 
   0   7   1     2350.10     2439.69     82.74 o 
   1   7   1    42527.24    43680.59    322.55 o 
   2   7   1     1480.78     1810.25     78.07 o 
   3   7   1    33549.75    34060.15    274.74 o 
   4   7   1     1105.21     1173.32     65.90 o 
   5   7   1      379.98      347.65     53.58 o 
   6   7   1        7.81        1.35     48.43 o 
   7   7   1       90.87      -25.44     59.03 o 
   8   7   1        2.48       19.26     71.93 o 
   9   7   1      209.32      177.63    119.00 o 
  10   7   1      586.66      843.30    248.75 o 
 -10   8   1      307.57      302.83    190.68 o 
  -9   8   1     1093.00      962.61    154.48 o 
  -8   8   1      492.32      336.21    121.80 o 
  -7   8   1      423.81      511.25    150.41 o 
  -6   8   1       71.09       65.50     53.32 o 
  -5   8   1      272.65      229.08     51.88 o 
  -4   8   1      140.12      103.04     42.61 o 
  -3   8   1       20.51       22.64     38.50 o 
  -2   8   1      677.92      702.81     48.99 o 
  -1   8   1      305.27      169.68     41.48 o 
   0   8   1      174.37      214.80     44.61 o 
   1   8   1     4725.34     4866.34    112.76 o 
   2   8   1     2729.27     2747.64     95.99 o 
   3   8   1    26044.45    26929.32    231.66 o 
   4   8   1      246.44      228.24     48.11 o 
   5   8   1     3010.87     3056.69    139.70 o 
   6   8   1       69.64      106.08     58.00 o 
   7   8   1       32.93       89.28     73.16 o 
   8   8   1        2.49      -15.81    103.26 o 
   9   8   1     1442.73     1441.80    183.72 o 
  10   8   1      171.27      278.57    117.77 o 
 -10   9   1     1970.96     2207.95    293.15 o 
  -9   9   1      236.14      318.10    108.13 o 
  -8   9   1     4189.69     4382.07    258.75 o 
  -7   9   1        6.17       37.26     63.02 o 
  -6   9   1      939.79      984.25     91.69 o 
  -5   9   1      324.77      288.23     61.26 o 
  -4   9   1      330.06      314.50     60.92 o 
  -3   9   1     3912.99     3821.14    103.60 o 
  -2   9   1     4255.93     4016.76     91.61 o 
  -1   9   1     4642.56     4251.11     86.86 o 
   0   9   1    17999.03    18011.69    204.94 o 
   1   9   1    19543.62    19299.40    222.87 o 
   2   9   1    12965.27    12516.40    186.55 o 
   3   9   1    13803.85    13733.72    256.13 o 
   4   9   1     8125.21     7821.24    163.23 o 
   5   9   1      354.33      348.83     61.61 o 
   6   9   1      885.58      975.52     87.71 o 
   7   9   1      744.64      651.96    137.50 o 
   8   9   1      124.43      156.47    110.34 o 
   9   9   1       68.12      166.14    111.07 o 
  10   9   1       27.22      400.77    103.47 o 
  -9  10   1       29.29      158.49    112.81 o 
  -8  10   1      782.06      684.87    168.45 o 
  -7  10   1     1554.88     1470.37    171.65 o 
  -6  10   1      625.17      661.88     80.82 o 
  -5  10   1     1462.51     1447.68    102.98 o 
  -4  10   1      126.70        3.90     52.69 o 
  -3  10   1      496.30      543.68     66.33 o 
  -2  10   1      222.75      203.10     65.19 o 
  -1  10   1      653.75      564.78     76.70 o 
   0  10   1      336.78      204.93     64.29 o 
   1  10   1      163.54      185.06     50.52 o 
   2  10   1     1262.75     1334.32     83.41 o 
   3  10   1     3005.72     2996.62    112.83 o 
   4  10   1     5805.19     5589.85    146.13 o 
   5  10   1        5.61      -44.38     44.38 o 
   6  10   1     1348.64     1429.52    103.03 o 
   7  10   1     1659.35     1444.66    255.98 o 
   8  10   1        2.45       14.94     97.79 o 
   9  10   1      999.13     1055.23    265.59 o 
  -9  11   1     1707.21     2064.58    278.06 o 
  -8  11   1     1959.53     1924.26    190.63 o 
  -7  11   1     2054.42     2197.49    145.79 o 
  -6  11   1     1657.59     1423.42    121.90 o 
  -5  11   1      841.91      874.12     87.90 o 
  -4  11   1     2056.77     1931.63    120.04 o 
  -3  11   1     6064.98     5718.42    214.23 o 
  -2  11   1     2538.88     2452.09    121.95 o 
  -1  11   1     2926.58     2961.51    174.61 o 
   0  11   1     8160.93     7942.96    190.60 o 
   1  11   1       53.83       52.29     60.01 o 
   2  11   1    10310.67    10315.21    217.75 o 
   3  11   1     1250.60     1205.65     96.03 o 
   4  11   1     5236.19     4857.89    140.00 o 
   5  11   1     2454.27     2502.24    113.74 o 
   6  11   1      329.13      451.58     76.35 o 
   7  11   1     1018.20      983.79    212.46 o 
   8  11   1     1132.26     1340.91    213.56 o 
   9  11   1      245.11      774.53    310.44 o 
  -9  12   1       34.40      212.99    135.76 o 
  -8  12   1      395.05      369.50    182.58 o 
  -7  12   1     2448.83     2361.44    184.02 o 
  -6  12   1     3603.38     3227.36    239.33 o 
  -5  12   1     4283.31     4295.29    188.02 o 
  -4  12   1     6086.39     5452.02    170.69 o 
  -3  12   1        1.64      -52.74     52.74 o 
  -2  12   1     1344.42     1214.92     97.37 o 
  -1  12   1     4057.31     3726.69    145.34 o 
   0  12   1      180.77      234.03     68.99 o 
   1  12   1     4010.41     3783.07    144.92 o 
   2  12   1      242.72      197.61     66.09 o 
   3  12   1      804.73      817.87     87.38 o 
   4  12   1        2.42       44.52     56.23 o 
   5  12   1      179.38      206.34     60.68 o 
   6  12   1      267.32      265.96     95.15 o 
   7  12   1     2036.22     1806.92    273.95 o 
   8  12   1     2439.78     2237.55    196.85 o 
  -8  13   1      209.14      225.30    163.43 o 
  -7  13   1     3068.88     3286.49    562.12 o 
  -6  13   1        7.93      143.07    191.48 o 
  -5  13   1        6.79       24.81     62.36 o 
  -4  13   1     1601.69     1527.27    109.57 o 
  -3  13   1     3892.92     3672.92    148.11 o 
  -2  13   1     4604.42     4236.32    156.23 o 
  -1  13   1      644.27      686.34     85.20 o 
   0  13   1      390.98      292.93     95.79 o 
   1  13   1      365.54      416.71     73.29 o 
   2  13   1       14.42       10.76     54.27 o 
   3  13   1     3596.02     3322.68    147.10 o 
   4  13   1      105.69      175.76     59.06 o 
   5  13   1     5497.88     5517.34    207.86 o 
   6  13   1       44.09      474.59    142.91 o 
   7  13   1     3788.32     3861.95    386.68 o 
   8  13   1       89.45      339.33    169.97 o 
  -7  14   1       10.97      375.80     90.75 o 
  -6  14   1     1780.14     2079.90    247.61 o 
  -5  14   1      103.31      230.87    143.58 o 
  -4  14   1     3015.70     3055.78    202.25 o 
  -3  14   1     5474.60     4807.48    239.23 o 
  -2  14   1       81.17      113.94     61.18 o 
  -1  14   1     7733.73     7072.54    202.54 o 
   0  14   1        4.06      -37.45     54.49 o 
   1  14   1     3924.91     3652.60    155.19 o 
   2  14   1       40.68        3.10     54.79 o 
   3  14   1      553.24      621.05     84.64 o 
   4  14   1      639.82      879.96    128.69 o 
   5  14   1     1261.37     1475.34    188.52 o 
   6  14   1     1993.42     2082.33    435.44 o 
   7  14   1      103.31      119.34    173.24 o 
  -7  15   1     2256.17     2739.31    204.33 o 
  -6  15   1       10.36      110.07    148.68 o 
  -5  15   1      177.04      363.49    111.82 o 
  -4  15   1      220.30      213.70     95.20 o 
  -3  15   1      188.36      256.33     68.42 o 
  -2  15   1     2625.77     2409.28    136.87 o 
  -1  15   1      775.51      721.60     92.31 o 
   0  15   1     1182.36     1077.29    103.06 o 
   1  15   1     2225.73     1983.18    127.34 o 
   2  15   1      126.51       90.33     62.87 o 
   3  15   1      171.15      270.77     69.38 o 
   4  15   1      561.45      723.71     81.76 o 
   5  15   1     2798.63     3418.74    240.54 o 
   6  15   1      513.34      846.66    485.88 o 
  -6  16   1      206.83      719.85    269.35 o 
  -5  16   1     1304.52     1678.07    167.07 o 
  -4  16   1     2085.54     2032.98    155.75 o 
  -3  16   1     7079.88     6262.41    238.08 o 
  -2  16   1     4842.67     4836.30    186.80 o 
  -1  16   1     5085.06     4511.74    177.06 o 
   0  16   1     1539.15     1497.23    116.70 o 
   1  16   1       98.88      143.70     62.82 o 
   2  16   1        9.51      144.39     92.03 o 
   3  16   1     2680.84     2689.12    144.99 o 
   4  16   1      691.76     1103.30     98.87 o 
   5  16   1     3332.96     3299.41    235.21 o 
  -5  17   1       13.32      152.58     52.71 o 
  -4  17   1      123.39      462.19    214.88 o 
  -3  17   1      485.53      841.43    198.28 o 
  -2  17   1       68.49      239.47     88.94 o 
  -1  17   1      235.24      478.39     76.72 o 
   0  17   1      789.91      927.17     96.05 o 
   1  17   1     3326.81     3349.03    165.26 o 
   2  17   1      670.48     1021.62    101.66 o 
   3  17   1      741.43      951.34    176.10 o 
   4  17   1      279.50      548.61     88.92 o 
  -3  18   1       31.02      387.34    110.04 o 
  -2  18   1     6492.76     6237.75    218.83 o 
  -1  18   1     1270.77     1589.14    121.40 o 
   0  18   1     2441.18     2716.43    152.78 o 
   1  18   1       49.86      368.93     87.09 o 
   2  18   1        4.95      487.36    119.35 o 
   3  18   1      430.61      752.14     83.32 o 
 -10   0   2     8126.74     7211.42    468.17 o 
  -8   0   2     2668.30     2390.48    270.15 o 
  -6   0   2      842.82      861.66     65.75 o 
  -4   0   2     5608.10     5655.99    103.95 o 
  -2   0   2     9843.70    11275.81    148.49 o 
   0   0   2     4017.45     5062.66     71.01 o 
   2   0   2    23398.51    23026.42    304.80 o 
   4   0   2    17494.10    17622.60    320.22 o 
   6   0   2     1579.19     1488.56    137.68 o 
   8   0   2       13.95       29.88     79.53 o 
  10   0   2      674.46      756.41    214.05 o 
 -11   1   2       50.75      354.63     94.68 o 
 -10   1   2     6456.24     5440.14    292.13 o 
  -9   1   2     2261.92     2176.30    197.83 o 
  -8   1   2     3631.81     3397.77    217.55 o 
  -7   1   2     2965.01     2899.64     98.32 o 
  -6   1   2      636.69      502.45     46.47 o 
  -5   1   2     6183.91     6205.69     99.43 o 
  -4   1   2     5538.03     5558.80     85.42 o 
  -3   1   2     2794.81     2924.38     59.58 o 
  -2   1   2      706.20      925.09     46.54 o 
  -1   1   2     1300.45     1517.84     35.40 o 
   0   1   2    21462.43    24833.23    198.01 o 
   1   1   2     9742.96    11275.40    102.36 o 
   2   1   2     9063.34    10019.97     95.51 o 
   3   1   2     8298.97     8693.22    145.12 o 
   4   1   2    36571.01    37754.24    346.62 o 
   5   1   2     3964.84     3825.13    126.43 o 
   6   1   2    16073.04    15864.85    255.03 o 
   7   1   2     2338.78     2413.06    123.48 o 
   8   1   2      458.35      465.70     90.00 o 
   9   1   2      524.97      515.60     83.44 o 
  10   1   2     1251.61     1394.14    178.32 o 
  11   1   2       70.97      390.68    117.25 o 
 -11   2   2     1067.66     1460.52    173.07 o 
 -10   2   2     2489.26     2568.40    342.78 o 
  -9   2   2     2600.83     2283.54    205.35 o 
  -8   2   2       18.86        0.87     67.20 o 
  -7   2   2     7634.43     7305.89    168.85 o 
  -6   2   2      392.27      368.87     47.72 o 
  -5   2   2     3857.54     3852.71     82.82 o 
  -4   2   2     7182.66     7548.34    111.47 o 
  -3   2   2     1265.98     1392.35     55.57 o 
  -2   2   2    17091.08    18809.73    158.79 o 
  -1   2   2     2446.75     2769.91     51.85 o 
   0   2   2     9029.71    10546.21    116.70 o 
   1   2   2    33744.71    40454.52    446.40 o 
   2   2   2     2359.02     2042.33     53.80 o 
   3   2   2    14409.97    14833.54    124.25 o 
   4   2   2     7069.11     7281.66    115.91 o 
   5   2   2     4629.86     4260.76     93.51 o 
   6   2   2      107.54      140.81     62.61 o 
   7   2   2     1049.82      964.15     92.29 o 
   8   2   2      467.55      446.42     78.56 o 
   9   2   2       82.56       54.46     98.42 o 
  10   2   2     1366.00     1674.27    139.76 o 
  11   2   2        0.11      269.50    101.90 o 
 -11   3   2     1466.85     1676.48    333.66 o 
 -10   3   2      599.58      533.51    180.84 o 
  -9   3   2     1993.14     1864.95    189.33 o 
  -8   3   2      809.26      788.94    106.72 o 
  -7   3   2     7576.19     7171.19    171.17 o 
  -6   3   2     6921.47     6535.92    115.63 o 
  -5   3   2     1605.93     1715.72     64.67 o 
  -4   3   2    24305.35    25744.71    195.03 o 
  -3   3   2      463.18      493.49     36.56 o 
  -2   3   2     2651.09     2793.85     63.33 o 
  -1   3   2      644.90      753.41     40.07 o 
   0   3   2      616.20     1016.43     44.70 o 
   1   3   2    61521.90    74739.84    360.10 o 
   2   3   2     2762.18     2754.50     64.85 o 
   3   3   2     7042.22     6725.55    112.29 o 
   4   3   2     2206.84     2089.79     97.16 o 
   5   3   2    10262.20    10064.56    150.65 o 
   6   3   2      213.86      184.48     71.56 o 
   7   3   2     3684.65     3475.16    143.40 o 
   8   3   2     3127.22     2936.16    144.03 o 
   9   3   2       17.33      133.18     84.19 o 
  10   3   2     1548.90     1704.73    152.52 o 
  11   3   2      234.96      684.10    275.09 o 
 -11   4   2        4.15      539.96    112.80 o 
 -10   4   2      496.43      334.43    194.79 o 
  -9   4   2      413.82      300.61    115.86 o 
  -8   4   2     5725.91     5310.13    234.66 o 
  -7   4   2     1747.97     1710.40    106.05 o 
  -6   4   2     8708.40     8379.38    133.23 o 
  -5   4   2     6969.52     7013.87    112.67 o 
  -4   4   2     1884.16     2035.53     65.04 o 
  -3   4   2     9290.11     9692.55    114.64 o 
  -2   4   2    25531.67    27375.97    188.63 o 
  -1   4   2    14849.97    16938.17    139.08 o 
   0   4   2    16383.70    18056.28    144.23 o 
   1   4   2       96.74      136.23     31.36 o 
   2   4   2      221.70      326.10     37.20 o 
   3   4   2      418.94      339.40     40.39 o 
   4   4   2       25.91       75.23     34.42 o 
   5   4   2     2810.73     2682.40     94.66 o 
   6   4   2     4822.37     4593.48    152.55 o 
   7   4   2     3822.88     3425.21    143.03 o 
   8   4   2     2418.41     2584.92    135.86 o 
   9   4   2     1695.48     1725.87    186.96 o 
  10   4   2      285.30      500.00     94.67 o 
  11   4   2      878.65     1070.80    200.98 o 
 -11   5   2      411.27     1083.60    375.43 o 
 -10   5   2        2.31      152.83    210.82 o 
  -9   5   2      530.69      812.09    137.44 o 
  -8   5   2      191.05      253.70     84.84 o 
  -7   5   2      292.57      295.40     65.75 o 
  -6   5   2     5801.44     5570.80    152.44 o 
  -5   5   2     8201.01     8062.15    124.58 o 
  -4   5   2    13040.58    13024.43    146.90 o 
  -3   5   2     4546.35     4219.82     83.58 o 
  -2   5   2        0.66       23.20     32.69 o 
  -1   5   2    13547.62    14636.44    135.79 o 
   0   5   2    14481.03    15386.52    147.81 o 
   1   5   2     2876.91     2980.86    106.59 o 
   2   5   2     2254.42     1927.07     62.60 o 
   3   5   2      296.41      277.19     42.26 o 
   4   5   2     4133.82     4453.23     95.38 o 
   5   5   2     1105.85     1095.69     72.84 o 
   6   5   2     1213.54     1178.37     98.33 o 
   7   5   2     1307.48     1300.59    102.57 o 
   8   5   2     3789.40     3558.91    152.23 o 
   9   5   2      601.73      699.41    107.18 o 
  10   5   2     2139.34     1954.79    192.57 o 
 -11   6   2      219.72      665.26    119.37 o 
 -10   6   2      157.13      443.85    102.24 o 
  -9   6   2      770.59      610.99    134.45 o 
  -8   6   2     2561.82     2856.15    168.58 o 
  -7   6   2       26.40      -52.35     52.35 o 
  -6   6   2    11044.75    10039.67    178.34 o 
  -5   6   2     1095.91     1087.22     63.69 o 
  -4   6   2     2377.93     2527.85     77.55 o 
  -3   6   2     3816.36     3614.86     83.66 o 
  -2   6   2     2183.71     2291.09     69.21 o 
  -1   6   2    23359.65    25069.66    208.89 o 
   0   6   2      476.71      424.51     57.73 o 
   1   6   2     6820.99     6953.88    123.85 o 
   2   6   2     2751.25     2338.02     70.02 o 
   3   6   2      763.49      682.70     50.93 o 
   4   6   2      759.81      747.87     56.02 o 
   5   6   2      465.28      431.71     60.16 o 
   6   6   2     4339.92     4082.37    147.73 o 
   7   6   2     2466.70     2262.00    125.52 o 
   8   6   2     4580.97     4355.96    162.82 o 
   9   6   2     1029.22     1040.27    160.82 o 
  10   6   2      986.14      924.00    156.92 o 
 -10   7   2       32.33      305.04    168.45 o 
  -9   7   2      507.61      511.48     90.12 o 
  -8   7   2     1618.28     1709.58    217.51 o 
  -7   7   2      809.44      829.82     86.11 o 
  -6   7   2      640.38      610.73     69.79 o 
  -5   7   2     1919.75     2001.65     80.51 o 
  -4   7   2      987.66     1105.70     63.88 o 
  -3   7   2     3251.51     3245.90     84.78 o 
  -2   7   2    15734.37    16812.72    180.69 o 
  -1   7   2      699.90      840.12     50.93 o 
   0   7   2    26821.99    28070.48    285.24 o 
   1   7   2     2839.79     3167.80     97.82 o 
   2   7   2    11020.64    11132.04    229.50 o 
   3   7   2      132.17      108.37     38.40 o 
   4   7   2     1239.30     1253.44     66.81 o 
   5   7   2       26.97       43.43     50.22 o 
   6   7   2     1311.96     1350.48     86.21 o 
   7   7   2      234.17      155.72     64.13 o 
   8   7   2       89.02       87.78    106.69 o 
   9   7   2      513.32      659.99    144.87 o 
  10   7   2       33.21      293.31    111.44 o 
 -10   8   2      854.96     1082.89    243.70 o 
  -9   8   2        1.95       46.06     96.30 o 
  -8   8   2      603.30      696.43    119.38 o 
  -7   8   2      381.45      469.42     73.25 o 
  -6   8   2     3521.33     3286.98    120.33 o 
  -5   8   2     2702.57     2587.84     92.62 o 
  -4   8   2     7989.32     7848.58    136.01 o 
  -3   8   2      769.90      860.96     58.79 o 
  -2   8   2      803.66      791.56     52.87 o 
  -1   8   2     1528.51     1633.51     62.40 o 
   0   8   2     8245.51     8060.03    143.97 o 
   1   8   2     2048.63     2274.25     90.00 o 
   2   8   2    20720.27    20882.65    529.95 o 
   3   8   2     1009.13     1059.04     61.02 o 
   4   8   2     2031.82     2023.50     82.52 o 
   5   8   2      105.59      122.38     63.26 o 
   6   8   2     2737.86     2762.23    128.70 o 
   7   8   2     1566.19     1640.36    210.35 o 
   8   8   2     7043.49     5843.31    297.31 o 
   9   8   2      648.62      766.64    153.50 o 
  10   8   2     2250.65     2268.77    212.53 o 
 -10   9   2      548.28      885.79    210.41 o 
  -9   9   2       73.41      125.05     93.68 o 
  -8   9   2      924.08      987.68    155.35 o 
  -7   9   2     1061.76     1034.59    111.38 o 
  -6   9   2        1.37      -42.54     69.49 o 
  -5   9   2     1910.74     1775.02     96.24 o 
  -4   9   2      200.64      144.15     47.46 o 
  -3   9   2     3711.93     3343.24     94.04 o 
  -2   9   2     3966.33     3712.19     94.07 o 
  -1   9   2     8818.61     8863.51    183.39 o 
   0   9   2    17693.33    17561.57    216.56 o 
   1   9   2     6102.90     5808.48    133.62 o 
   2   9   2     3557.64     3616.52    161.90 o 
   3   9   2      206.25      248.26     60.10 o 
   4   9   2     1475.69     1433.91     88.39 o 
   5   9   2      745.94      566.95     80.28 o 
   6   9   2     2273.84     2303.72    127.88 o 
   7   9   2     1094.41     1190.65    118.17 o 
   8   9   2       10.60       74.74    111.45 o 
   9   9   2      138.84      116.24    116.94 o 
  -9  10   2       65.61       60.80     93.08 o 
  -8  10   2      929.82     1208.46    159.86 o 
  -7  10   2     1484.86     1613.52    167.80 o 
  -6  10   2     2658.44     2676.97    133.12 o 
  -5  10   2     7631.53     7010.32    262.21 o 
  -4  10   2      727.60      750.97     72.35 o 
  -3  10   2     5799.04     5339.34    195.22 o 
  -2  10   2     3227.13     3060.95    162.86 o 
  -1  10   2     8834.25     8822.65    192.57 o 
   0  10   2      931.84      867.35     70.13 o 
   1  10   2    10793.82    10445.22    178.68 o 
   2  10   2     3033.56     2772.85    109.19 o 
   3  10   2     1480.72     1462.20     88.86 o 
   4  10   2        3.04      -48.62     48.92 o 
   5  10   2       40.86      -19.16     53.24 o 
   6  10   2     2092.12     1950.44    118.75 o 
   7  10   2     4586.94     4580.68    219.36 o 
   8  10   2     2260.88     2056.71    207.09 o 
   9  10   2     2504.00     2462.31    228.58 o 
  -9  11   2      150.62      565.56    105.62 o 
  -8  11   2      315.56      525.99    164.61 o 
  -7  11   2        7.84      153.92    106.33 o 
  -6  11   2     6814.69     5858.78    210.86 o 
  -5  11   2      414.64      442.76    109.48 o 
  -4  11   2     8736.50     8530.30    201.07 o 
  -3  11   2     3501.35     3383.88    138.67 o 
  -2  11   2     2362.39     2346.13    212.72 o 
  -1  11   2     7188.07     7028.95    182.52 o 
   0  11   2      591.93      520.49     75.83 o 
   1  11   2     8318.21     8087.03    205.36 o 
   2  11   2     1791.90     1857.32    109.77 o 
   3  11   2      592.86      624.40     71.59 o 
   4  11   2      599.75      602.62     70.65 o 
   5  11   2        9.83       47.80     57.89 o 
   6  11   2        6.62      110.97     55.93 o 
   7  11   2       28.36      284.14    113.46 o 
   8  11   2     1921.71     2100.94    206.37 o 
   9  11   2      203.68      312.73    264.11 o 
  -9  12   2      234.44      453.88    144.65 o 
  -8  12   2      414.43      547.98    187.98 o 
  -7  12   2     3212.59     3230.13    207.49 o 
  -6  12   2     2414.34     2261.43    147.15 o 
  -5  12   2     3147.70     2806.54    164.41 o 
  -4  12   2     2732.90     2724.54    158.60 o 
  -3  12   2       51.33       51.66     57.96 o 
  -2  12   2    14838.43    14413.68    264.02 o 
  -1  12   2      519.33      403.81     76.17 o 
   0  12   2    10802.25     9816.61    218.78 o 
   1  12   2      166.53      266.57     71.90 o 
   2  12   2      836.25      741.09     85.98 o 
   3  12   2       30.37       23.68     56.93 o 
   4  12   2      108.24      129.44     57.21 o 
   5  12   2      557.02      685.91     94.59 o 
   6  12   2      159.23      378.43    136.36 o 
   7  12   2     1769.72     1711.77    179.04 o 
   8  12   2        4.63      452.15    139.87 o 
  -8  13   2      138.66      268.48    166.77 o 
  -7  13   2      928.49     1196.13    147.37 o 
  -6  13   2     1177.54     1446.33    240.52 o 
  -5  13   2     2218.91     2228.61    153.76 o 
  -4  13   2     6773.07     5683.99    217.86 o 
  -3  13   2     1792.74     1624.25    124.35 o 
  -2  13   2      625.52      634.21     84.57 o 
  -1  13   2      786.14      783.55     89.18 o 
   0  13   2       20.87       -4.46     56.72 o 
   1  13   2     1654.01     1681.78    111.51 o 
   2  13   2      462.29      457.57     76.28 o 
   3  13   2     1712.83     1834.87    116.79 o 
   4  13   2     2395.60     2241.25    145.35 o 
   5  13   2     1433.61     1487.44    125.81 o 
   6  13   2     1304.29     1446.98    314.16 o 
   7  13   2      303.92      458.21    197.48 o 
   8  13   2      561.36      578.46    171.18 o 
  -7  14   2     1132.32     1389.41    311.50 o 
  -6  14   2      203.74      473.66    118.60 o 
  -5  14   2      104.90      214.83     70.70 o 
  -4  14   2     1559.65     1557.30    141.02 o 
  -3  14   2     1032.69      908.75    125.21 o 
  -2  14   2     5476.98     5164.59    176.24 o 
  -1  14   2     1545.01     1687.09    117.47 o 
   0  14   2      155.50      191.14     67.94 o 
   1  14   2     1585.83     1455.35    131.08 o 
   2  14   2     2333.20     2412.89    134.01 o 
   3  14   2      138.36      167.12     64.65 o 
   4  14   2     2289.94     2263.37    185.59 o 
   5  14   2      629.99      680.80    147.89 o 
   6  14   2     1206.81     1774.22    331.00 o 
   7  14   2      246.01      440.88    147.77 o 
  -7  15   2        4.44      453.74    214.43 o 
  -6  15   2     1091.55     1134.29    150.56 o 
  -5  15   2     1038.53     1116.10    116.70 o 
  -4  15   2        8.62        2.52     82.48 o 
  -3  15   2     1658.10     1632.73    145.93 o 
  -2  15   2      337.85      315.21     79.39 o 
  -1  15   2      611.73      620.46     85.70 o 
   0  15   2      177.50       86.65     66.17 o 
   1  15   2       65.69       56.41     62.61 o 
   2  15   2     2466.17     2672.80    144.16 o 
   3  15   2      274.75      346.49     85.98 o 
   4  15   2     8180.97     7865.30    472.22 o 
   5  15   2      224.68      634.94    108.57 o 
   6  15   2     4927.33     5021.19    530.01 o 
  -6  16   2      225.20      352.56    123.83 o 
  -5  16   2     1086.77     1075.93    116.94 o 
  -4  16   2      693.16      819.19    117.56 o 
  -3  16   2      279.74      426.65    102.39 o 
  -2  16   2       85.28      275.01     69.07 o 
  -1  16   2     1190.98     1121.32    107.45 o 
   0  16   2     1349.77     1217.23    108.15 o 
   1  16   2      650.63      682.67     91.26 o 
   2  16   2     5804.55     5415.16    302.04 o 
   3  16   2     1520.34     1659.93    119.32 o 
   4  16   2     3809.18     4056.56    162.97 o 
   5  16   2      185.82      495.75    112.61 o 
  -5  17   2      395.88      533.78     96.63 o 
  -4  17   2       70.89      283.84    172.09 o 
  -3  17   2      177.48      426.00     90.23 o 
  -2  17   2       29.14      188.04     65.90 o 
  -1  17   2      154.98      342.57     89.51 o 
   0  17   2      391.29      646.41     86.50 o 
   1  17   2     1214.56     1261.29    161.96 o 
   2  17   2      175.45      493.89     78.20 o 
   3  17   2     2973.70     3280.20    159.87 o 
   4  17   2     2335.05     2799.16    174.58 o 
  -3  18   2      965.01     1224.21    126.35 o 
  -2  18   2      550.89      786.11    106.84 o 
  -1  18   2       73.71      525.39     86.77 o 
   0  18   2      647.41      831.19     93.84 o 
   1  18   2      792.63     1474.09    258.99 o 
   2  18   2      158.39      379.95     71.34 o 
 -11   0   3     2215.70     2445.89    319.11 o 
  -9   0   3        1.79       43.56    127.47 o 
  -7   0   3     2821.50     2734.07    458.48 o 
  -5   0   3       54.07       37.13     41.52 o 
  -3   0   3        2.31       27.57     32.07 o 
  -1   0   3     1921.81     2176.81     63.54 o 
   1   0   3    12303.13    12585.29    179.33 o 
   3   0   3     4102.54     3955.98    160.59 o 
   5   0   3     4120.52     4199.06    192.24 o 
   7   0   3      379.22      241.76     97.14 o 
   9   0   3      707.28      792.43    126.15 o 
  11   0   3      759.43      933.98    220.06 o 
 -11   1   3     4657.50     4811.51    414.01 o 
 -10   1   3     1175.93     1246.50    172.76 o 
  -9   1   3     6755.84     6170.26    291.55 o 
  -8   1   3     3063.76     2841.79    205.06 o 
  -7   1   3     1115.11     1144.12     77.31 o 
  -6   1   3      165.34      177.84     38.79 o 
  -5   1   3    12679.46    12512.49    137.14 o 
  -4   1   3      385.66      259.91     32.36 o 
  -3   1   3     6714.14     6886.20     93.74 o 
  -2   1   3    10371.78    11705.72    155.78 o 
  -1   1   3    14062.40    17555.80    182.98 o 
   0   1   3    17538.91    19506.51    383.14 o 
   1   1   3    12625.84    13911.26    138.79 o 
   2   1   3     7020.58     6884.82    101.93 o 
   3   1   3    30230.35    30605.87    235.96 o 
   4   1   3     7843.75     7797.85    160.69 o 
   5   1   3    11150.45    10756.27    316.33 o 
   6   1   3      200.00      216.23     68.48 o 
   7   1   3     1107.78     1167.35     96.79 o 
   8   1   3       39.23       74.94     57.22 o 
   9   1   3     3963.35     4077.73    170.61 o 
  10   1   3      556.75      964.23    107.13 o 
  11   1   3     1174.25     1446.62    179.18 o 
 -11   2   3     1790.49     2313.19    208.70 o 
 -10   2   3     1095.16      940.86    156.63 o 
  -9   2   3      254.03      218.37    107.44 o 
  -8   2   3        3.40      -43.66     81.92 o 
  -7   2   3      478.57      450.01     74.82 o 
  -6   2   3       84.25       50.80     46.33 o 
  -5   2   3     2104.99     1887.94     74.88 o 
  -4   2   3       54.12      116.21     43.87 o 
  -3   2   3    18177.45    20018.92    186.66 o 
  -2   2   3     3776.03     4098.82     82.68 o 
  -1   2   3       34.40        8.89     27.54 o 
   0   2   3     5354.47     5805.56     83.92 o 
   1   2   3    45753.47    52061.30    385.71 o 
   2   2   3     5978.55     6500.38     89.32 o 
   3   2   3     7851.83     7628.18    142.23 o 
   4   2   3     1264.81     1437.17     93.22 o 
   5   2   3        8.66       -9.49     53.22 o 
   6   2   3      136.24      168.04     63.49 o 
   7   2   3       15.90       86.25     60.69 o 
   8   2   3      359.25      476.55     80.43 o 
   9   2   3      562.53      674.14     87.88 o 
  10   2   3        3.47      360.84     86.26 o 
 -11   3   3        0.68      437.70    236.02 o 
 -10   3   3     1494.65     1625.14    229.79 o 
  -9   3   3      242.95      288.03    107.36 o 
  -8   3   3     1844.97     1673.36    309.19 o 
  -7   3   3     1200.24     1194.76     89.94 o 
  -6   3   3       83.47       42.96     50.13 o 
  -5   3   3     4093.50     3723.85    102.10 o 
  -4   3   3     9492.88    10474.05    149.97 o 
  -3   3   3      875.42     1035.28     60.25 o 
  -2   3   3    25871.47    29041.28    226.10 o 
  -1   3   3    17243.40    18141.53    144.96 o 
   0   3   3    14884.35    16425.05    143.04 o 
   1   3   3    12318.88    13173.85    130.93 o 
   2   3   3    35104.27    39131.96    249.78 o 
   3   3   3       18.72       19.63     31.80 o 
   4   3   3     5358.63     4636.83     80.41 o 
   5   3   3     1103.58     1128.19     67.29 o 
   6   3   3      453.96      415.29     89.45 o 
   7   3   3       16.71      -19.58     58.28 o 
   8   3   3      472.39      476.08     79.31 o 
   9   3   3      691.37      887.23    110.84 o 
  10   3   3     3678.50     3634.80    351.70 o 
 -11   4   3        4.46      258.09    225.19 o 
 -10   4   3      555.73      735.60    153.97 o 
  -9   4   3      174.57      287.11    113.75 o 
  -8   4   3     2079.91     2064.14    187.58 o 
  -7   4   3      167.56      149.65     58.05 o 
  -6   4   3     1323.38     1372.07     82.81 o 
  -5   4   3     9289.74     9021.49    122.53 o 
  -4   4   3     9180.73     9563.11    114.85 o 
  -3   4   3    40846.35    44102.64    287.40 o 
  -2   4   3     4209.11     4619.01     86.28 o 
  -1   4   3      247.47      196.79     33.20 o 
   0   4   3       62.08      104.39     34.37 o 
   1   4   3    13334.35    14758.88    144.73 o 
   2   4   3       35.78       82.93     35.61 o 
   3   4   3    10969.88    11344.89    134.26 o 
   4   4   3    12391.73    12438.95    143.23 o 
   5   4   3      174.20      149.95     49.32 o 
   6   4   3     1909.97     1938.99    116.40 o 
   7   4   3      374.84      290.70     73.93 o 
   8   4   3     2754.90     2856.39    177.35 o 
   9   4   3     1536.87     1717.34    169.75 o 
  10   4   3     1338.53     1649.09    263.44 o 
 -11   5   3       35.19      541.66    293.60 o 
 -10   5   3      119.47      381.49    211.24 o 
  -9   5   3      100.77      175.41    250.47 o 
  -8   5   3     1641.18     1653.03    108.02 o 
  -7   5   3       23.29      -28.95     49.44 o 
  -6   5   3     4078.25     3797.71    119.82 o 
  -5   5   3     3002.07     2760.48     80.62 o 
  -4   5   3     2313.07     2304.63     68.96 o 
  -3   5   3     4494.82     4404.68     86.58 o 
  -2   5   3     2740.33     3162.23     76.29 o 
  -1   5   3    46862.47    50576.50    300.32 o 
   0   5   3      669.44      717.38     47.42 o 
   1   5   3    13133.40    13323.40    143.67 o 
   2   5   3      362.44      369.20     42.63 o 
   3   5   3     5078.55     5678.29    103.07 o 
   4   5   3        3.60       12.78     38.11 o 
   5   5   3     1650.58     1892.05     88.54 o 
   6   5   3     1095.28      999.89     98.08 o 
   7   5   3       62.09      132.70     65.18 o 
   8   5   3      378.07      418.89     78.57 o 
   9   5   3      552.77      603.03     96.75 o 
  10   5   3      744.85     1093.40    314.69 o 
 -11   6   3        2.92      169.74    100.26 o 
 -10   6   3      431.56      766.72    155.18 o 
  -9   6   3     4800.98     4751.46    418.91 o 
  -8   6   3     1116.07     1145.79    124.67 o 
  -7   6   3    18221.43    17199.28    245.27 o 
  -6   6   3     6929.41     6798.05    186.75 o 
  -5   6   3      988.96      981.95     74.09 o 
  -4   6   3    12312.72    12603.32    188.41 o 
  -3   6   3      484.90      409.18     43.01 o 
  -2   6   3     9348.24     9701.97    134.54 o 
  -1   6   3     1612.27     1808.96     65.05 o 
   0   6   3     2370.41     2397.34     72.19 o 
   1   6   3     1490.56     1424.23     71.49 o 
   2   6   3     1020.09      889.05     56.97 o 
   3   6   3      117.40       78.57     39.89 o 
   4   6   3     5745.59     5583.87    113.66 o 
   5   6   3     9850.21     9221.50    171.41 o 
   6   6   3     4752.95     4468.47    155.68 o 
   7   6   3     7321.57     6878.91    196.21 o 
   8   6   3     2808.33     2852.47    141.23 o 
   9   6   3      438.89      567.01    101.00 o 
  10   6   3     1290.43     1291.40    179.87 o 
 -10   7   3       32.84      315.77    246.97 o 
  -9   7   3     1711.04     1979.21    592.30 o 
  -8   7   3     1931.12     1782.04    113.60 o 
  -7   7   3      105.93      151.27     55.16 o 
  -6   7   3      317.62      257.25     62.87 o 
  -5   7   3        3.79      -49.00     49.00 o 
  -4   7   3        0.12      -10.95     40.60 o 
  -3   7   3      792.63      663.93     51.23 o 
  -2   7   3     2083.15     2033.64     71.73 o 
  -1   7   3     9920.64     9604.12    138.91 o 
   0   7   3     4264.79     4125.79    162.17 o 
   1   7   3     2304.35     2413.77     90.56 o 
   2   7   3     1097.17     1094.15     56.18 o 
   3   7   3     6736.62     6615.76    120.27 o 
   4   7   3      178.91      114.59     47.56 o 
   5   7   3     1865.01     1726.29    102.22 o 
   6   7   3      815.40      637.94     83.23 o 
   7   7   3      240.86      189.65     67.83 o 
   8   7   3       24.00       65.72     71.37 o 
   9   7   3      515.44      602.88    142.23 o 
  10   7   3      219.18      301.54    111.80 o 
 -10   8   3       35.95      357.04    178.25 o 
  -9   8   3     7090.26     6209.25    441.72 o 
  -8   8   3      513.10      668.12    129.47 o 
  -7   8   3    20055.32    18360.41    287.74 o 
  -6   8   3      403.59      336.40     64.37 o 
  -5   8   3     8254.55     7674.18    162.79 o 
  -4   8   3       27.26       15.13     41.21 o 
  -3   8   3     2392.56     2345.99     81.98 o 
  -2   8   3      758.84      738.74     54.96 o 
  -1   8   3      447.94      433.03     45.66 o 
   0   8   3      509.06      564.39     61.29 o 
   1   8   3     1338.36     1249.34     77.54 o 
   2   8   3      244.91      193.35     53.71 o 
   3   8   3     1084.08     1076.93     78.61 o 
   4   8   3     1039.95     1024.62     79.53 o 
   5   8   3    20058.00    18927.26    294.08 o 
   6   8   3     1802.43     1733.70    155.14 o 
   7   8   3    12923.16    11499.65    302.29 o 
   8   8   3     1071.72     1143.33    124.39 o 
   9   8   3     2023.40     2288.93    225.57 o 
 -10   9   3      663.18      762.65    189.05 o 
  -9   9   3      742.10      952.93    140.26 o 
  -8   9   3      556.47      719.93    129.71 o 
  -7   9   3       33.62      135.57     70.30 o 
  -6   9   3      370.77      423.54     67.98 o 
  -5   9   3        4.69      -17.86     52.37 o 
  -4   9   3      402.46      430.81     55.07 o 
  -3   9   3      665.27      601.35     57.04 o 
  -2   9   3      359.87      382.98     50.13 o 
  -1   9   3     5980.11     5744.13    134.80 o 
   0   9   3      661.43      690.67     91.99 o 
   1   9   3      790.02      748.39     70.89 o 
   2   9   3       39.62       38.05     50.44 o 
   3   9   3     4142.40     3898.87    125.29 o 
   4   9   3      355.20      354.57     62.04 o 
   5   9   3     1186.53     1143.30     95.81 o 
   6   9   3       37.45       92.72     73.77 o 
   7   9   3       13.23       10.80     92.61 o 
   8   9   3        3.88       45.72    134.39 o 
   9   9   3      178.77      335.72    131.60 o 
  -9  10   3      429.55      627.94    124.66 o 
  -8  10   3     5144.70     4877.29    199.58 o 
  -7  10   3     1796.35     1766.75    133.07 o 
  -6  10   3     8691.51     7884.60    203.04 o 
  -5  10   3     1005.72      931.88     91.51 o 
  -4  10   3     7590.00     6911.64    179.76 o 
  -3  10   3     4700.57     4395.52    144.75 o 
  -2  10   3     3537.07     3298.32    113.20 o 
  -1  10   3      103.51       93.75     62.27 o 
   0  10   3      988.52      997.14     78.50 o 
   1  10   3     2461.11     2427.23    105.57 o 
   2  10   3     1672.31     1759.30    134.02 o 
   3  10   3     1391.20     1382.09     89.26 o 
   4  10   3    12141.54    11350.41    205.25 o 
   5  10   3     1203.14     1122.00     97.54 o 
   6  10   3    10324.75     9213.52    271.64 o 
   7  10   3     2047.07     2063.02    149.31 o 
   8  10   3     4977.19     4536.96    277.21 o 
   9  10   3      202.91      465.69    127.50 o 
  -9  11   3      114.70      550.69    104.67 o 
  -8  11   3      369.45      508.90     96.21 o 
  -7  11   3     2086.28     2307.16    314.92 o 
  -6  11   3      206.75      216.59     76.33 o 
  -5  11   3     1700.02     1587.96    129.70 o 
  -4  11   3       90.25       76.12     71.68 o 
  -3  11   3      112.25      123.56     63.92 o 
  -2  11   3     2347.21     2361.74    124.92 o 
  -1  11   3     7742.18     7268.09    188.31 o 
   0  11   3     1807.70     1525.91    105.62 o 
   1  11   3     6254.05     5900.17    172.32 o 
   2  11   3     1555.98     1568.78     94.64 o 
   3  11   3       32.52       66.29     53.45 o 
   4  11   3      126.17       84.15     53.71 o 
   5  11   3      188.70      195.82     67.20 o 
   6  11   3       99.73       66.05     69.60 o 
   7  11   3       99.80      333.51    236.76 o 
   8  11   3      146.79      258.36    122.00 o 
  -9  12   3       36.15      338.49    128.54 o 
  -8  12   3     1385.92     1608.29    232.60 o 
  -7  12   3      982.89     1250.17    361.52 o 
  -6  12   3     1849.66     2038.51    145.03 o 
  -5  12   3     6919.24     6125.49    225.21 o 
  -4  12   3        1.18       41.46     74.78 o 
  -3  12   3    15154.50    14851.10    270.80 o 
  -2  12   3      566.80      633.24     84.26 o 
  -1  12   3     1090.30      988.39     94.86 o 
   0  12   3      301.00      361.82     72.27 o 
   1  12   3     3996.40     3680.62    147.95 o 
   2  12   3      816.91      833.18    115.61 o 
   3  12   3     1541.34     1671.75    110.96 o 
   4  12   3     2224.07     2175.57    122.31 o 
   5  12   3     1117.35     1170.69     98.69 o 
   6  12   3     1677.10     1736.69    207.83 o 
   7  12   3      678.20      804.67    185.36 o 
   8  12   3      678.52      761.75    135.03 o 
  -8  13   3      792.52      925.49    128.95 o 
  -7  13   3     1667.39     2325.39    266.58 o 
  -6  13   3      196.47      227.10     78.55 o 
  -5  13   3     5199.10     4360.77    198.24 o 
  -4  13   3      134.49      120.02     77.03 o 
  -3  13   3     1539.72     1466.46    108.05 o 
  -2  13   3     7433.99     6762.04    320.16 o 
  -1  13   3      259.36      264.23     69.98 o 
   0  13   3     7238.63     6660.24    192.59 o 
   1  13   3      248.67      220.03     67.85 o 
   2  13   3     3592.79     3401.42    148.25 o 
   3  13   3     1016.00     1230.42    103.40 o 
   4  13   3      956.71      885.89     98.76 o 
   5  13   3      634.66     1006.60    124.57 o 
   6  13   3      123.34      348.79    301.39 o 
   7  13   3       10.53      110.75    169.81 o 
  -7  14   3       80.55      323.46     98.48 o 
  -6  14   3      969.38     1245.29    117.79 o 
  -5  14   3      516.30      601.18    101.55 o 
  -4  14   3     2800.78     2578.25    171.43 o 
  -3  14   3     4968.33     4389.19    200.74 o 
  -2  14   3     5701.38     5255.66    181.66 o 
  -1  14   3      625.55      463.94     82.10 o 
   0  14   3      321.65      400.65     76.63 o 
   1  14   3     1599.91     1661.56    117.40 o 
   2  14   3     1453.19     1186.30    104.81 o 
   3  14   3     1987.88     2463.70    136.53 o 
   4  14   3      759.79     1101.74    128.87 o 
   5  14   3        7.16      317.79     85.16 o 
   6  14   3      305.20      581.45    240.93 o 
   7  14   3      181.01      552.32    162.52 o 
  -7  15   3        4.93      285.81     87.06 o 
  -6  15   3     1132.28     1215.82    202.27 o 
  -5  15   3     2379.73     2098.69    202.09 o 
  -4  15   3       48.99      -31.11     75.14 o 
  -3  15   3     2644.39     2407.62    208.56 o 
  -2  15   3       45.18       76.74     62.61 o 
  -1  15   3     3312.59     3057.30    150.89 o 
   0  15   3      429.16      403.55     80.78 o 
   1  15   3     3009.31     3083.68    154.61 o 
   2  15   3       10.58       69.04     65.48 o 
   3  15   3     7436.13     7150.20    214.53 o 
   4  15   3      685.16      895.86    106.98 o 
   5  15   3     2682.95     3268.33    176.64 o 
   6  15   3       41.03      109.31    121.39 o 
  -6  16   3      179.29      600.43    129.60 o 
  -5  16   3       24.95      230.52    107.62 o 
  -4  16   3      278.62      439.08     97.95 o 
  -3  16   3      131.03      381.30     91.01 o 
  -2  16   3      378.36      436.10     94.85 o 
  -1  16   3       10.40       45.58     55.06 o 
   0  16   3       27.20       44.25     80.64 o 
   1  16   3     4582.17     4206.15    174.54 o 
   2  16   3     1516.29     1602.53    119.12 o 
   3  16   3      812.84     1101.69    118.63 o 
   4  16   3      562.82      762.06    100.04 o 
   5  16   3      426.88      886.42    104.04 o 
  -4  17   3     1540.95     1803.29    194.33 o 
  -3  17   3      416.85      748.86    107.09 o 
  -2  17   3     2125.23     1981.92    159.67 o 
  -1  17   3        4.76      211.13     72.85 o 
   0  17   3     3218.03     3318.98    272.07 o 
   1  17   3      281.70      480.44     79.12 o 
   2  17   3     6165.73     6037.18    207.01 o 
   3  17   3     1588.71     1932.81    126.96 o 
   4  17   3     2667.01     3331.71    276.39 o 
  -2  18   3       44.85      237.23     75.63 o 
  -1  18   3      760.37     1137.76    100.85 o 
   0  18   3      338.23      682.90     87.20 o 
   1  18   3      533.80      781.09     96.13 o 
   2  18   3      389.42      656.69     84.53 o 
 -10   0   4      381.02      309.83    158.49 o 
  -8   0   4     1371.82     1296.26    216.11 o 
  -6   0   4      297.03      247.80     73.89 o 
  -4   0   4     6894.57     6660.43    188.67 o 
  -2   0   4     1788.40     1753.27     66.03 o 
   0   0   4     3756.06     3804.24     88.03 o 
   2   0   4     1924.98     1878.19    104.34 o 
   4   0   4     1567.14     1619.15    132.61 o 
   6   0   4     1874.74     1883.96    162.47 o 
   8   0   4     1611.47     1746.93    166.10 o 
  10   0   4     2609.05     2970.31    350.65 o 
 -11   1   4       88.09      260.38     93.88 o 
 -10   1   4     1125.04     1166.06    219.34 o 
  -9   1   4      959.50      890.87    146.96 o 
  -8   1   4     5010.71     4533.53    240.95 o 
  -7   1   4     1359.24     1339.12     85.70 o 
  -6   1   4    31292.82    30981.23    335.14 o 
  -5   1   4    10212.46    10223.72    120.05 o 
  -4   1   4    26181.16    29173.31    274.28 o 
  -3   1   4     6782.81     6901.15    101.33 o 
  -2   1   4     6661.38     7639.56     98.00 o 
  -1   1   4     5380.34     5705.02     83.76 o 
   0   1   4     5353.04     6074.94     90.88 o 
   1   1   4     3598.28     3802.34     80.53 o 
   2   1   4     5326.74     4879.47     72.83 o 
   3   1   4      249.06      234.29     31.78 o 
   4   1   4      914.48      860.35     76.71 o 
   5   1   4     2212.95     2212.48    115.03 o 
   6   1   4    10090.22     8654.66    204.64 o 
   7   1   4     2446.70     2362.84    128.65 o 
   8   1   4    11710.77    11117.45    257.80 o 
   9   1   4     1883.63     1858.96    124.50 o 
  10   1   4     1722.60     2004.65    237.06 o 
 -11   2   4      160.15      545.78    131.33 o 
 -10   2   4        7.15      108.28     85.53 o 
  -9   2   4      167.50      224.21    102.99 o 
  -8   2   4       26.11       38.76     53.22 o 
  -7   2   4       20.92      -26.40     69.58 o 
  -6   2   4     3559.46     3519.33    133.29 o 
  -5   2   4       61.14      145.70     48.17 o 
  -4   2   4     6432.07     6369.93    118.96 o 
  -3   2   4     2902.53     3308.53     87.88 o 
  -2   2   4      319.78      442.15     33.86 o 
  -1   2   4      972.57     1081.72     48.36 o 
   0   2   4    16049.25    17104.14    171.10 o 
   1   2   4     2478.58     2631.25     69.57 o 
   2   2   4    15683.43    16660.91    168.96 o 
   3   2   4      416.32      444.55     40.60 o 
   4   2   4       35.54        7.19     36.19 o 
   5   2   4     1989.80     2036.80    108.89 o 
   6   2   4        1.28        1.27     58.34 o 
   7   2   4      710.91      648.24     84.66 o 
   8   2   4       42.25      251.14     68.21 o 
   9   2   4     1008.26     1341.30    193.39 o 
  10   2   4      996.45     1253.71    108.18 o 
 -11   3   4       99.93      481.78    277.49 o 
 -10   3   4     1123.65     1197.89    292.77 o 
  -9   3   4     1285.20      917.11    148.82 o 
  -8   3   4      430.55      532.65    121.65 o 
  -7   3   4     3644.24     3316.83    133.21 o 
  -6   3   4     1211.89     1487.34     84.85 o 
  -5   3   4    17488.54    17838.14    214.32 o 
  -4   3   4     1554.94     1790.25    106.53 o 
  -3   3   4    11219.46    11546.36    158.17 o 
  -2   3   4    20929.63    22194.46    170.79 o 
  -1   3   4    13734.28    15173.34    173.06 o 
   0   3   4     3786.65     3898.41     81.41 o 
   1   3   4    14529.19    15898.39    165.34 o 
   2   3   4     7571.80     7812.35    112.42 o 
   3   3   4      232.68      254.46     39.58 o 
   4   3   4     5841.65     5305.87    152.24 o 
   5   3   4     1442.09     1449.56    116.84 o 
   6   3   4       71.37       57.04     61.19 o 
   7   3   4     6342.34     6176.34    218.15 o 
   8   3   4     1264.97     1164.39    104.60 o 
   9   3   4     3350.44     3349.02    159.65 o 
  10   3   4      242.84      625.71     90.88 o 
 -11   4   4     1167.98     1723.40    305.27 o 
 -10   4   4       34.93      221.74    269.54 o 
  -9   4   4     2357.59     2607.62    216.07 o 
  -8   4   4       37.91       21.97     60.10 o 
  -7   4   4      190.23      289.43     61.34 o 
  -6   4   4     1599.24     1600.38     89.63 o 
  -5   4   4     3392.25     3383.70    108.14 o 
  -4   4   4     7553.66     7809.27    140.46 o 
  -3   4   4     2433.17     2658.97     89.66 o 
  -2   4   4     1884.05     2094.06     63.54 o 
  -1   4   4     2688.03     2713.14     73.52 o 
   0   4   4    16637.54    16833.92    212.08 o 
   1   4   4     2764.09     2566.33     83.44 o 
   2   4   4     5104.13     4515.36    103.69 o 
   3   4   4    10488.40    10155.17    168.04 o 
   4   4   4      284.70      312.47     44.29 o 
   5   4   4     2298.37     2203.97    116.60 o 
   6   4   4      599.27      546.42     81.45 o 
   7   4   4     3139.96     2962.26    146.21 o 
   8   4   4       16.86       70.38     70.14 o 
   9   4   4      637.97      923.86    200.02 o 
  10   4   4       71.00      679.08    238.43 o 
 -11   5   4      131.39      368.44    265.71 o 
 -10   5   4      349.42      668.89    144.88 o 
  -9   5   4       21.16       74.96    148.95 o 
  -8   5   4        8.52       90.60     61.70 o 
  -7   5   4        6.85      -29.13     49.64 o 
  -6   5   4       17.78      -52.10     52.57 o 
  -5   5   4       93.87       99.02     51.83 o 
  -4   5   4    11826.94    11814.19    175.45 o 
  -3   5   4        0.44      -29.33     29.33 o 
  -2   5   4    39111.34    41841.48    302.08 o 
  -1   5   4      455.14      652.14     53.24 o 
   0   5   4    12119.26    12803.00    162.20 o 
   1   5   4     2419.61     2617.06     80.32 o 
   2   5   4     7432.63     7551.53    120.21 o 
   3   5   4     3070.14     2862.25     83.74 o 
   4   5   4     5105.22     4887.14    106.43 o 
   5   5   4      808.42      811.30     70.93 o 
   6   5   4       90.45       97.35     62.78 o 
   7   5   4       69.32       93.50     64.25 o 
   8   5   4       10.22       35.45     70.09 o 
   9   5   4      119.59      256.61    155.78 o 
  10   5   4      369.14      661.32    104.38 o 
 -11   6   4     3818.59     4307.47    248.15 o 
 -10   6   4     4375.94     4655.72    273.54 o 
  -9   6   4      762.68      893.22    144.18 o 
  -8   6   4     5682.94     5293.37    198.32 o 
  -7   6   4     5062.56     4812.43    141.38 o 
  -6   6   4     1151.48     1291.66     85.46 o 
  -5   6   4      553.91      703.13     70.96 o 
  -4   6   4     1468.06     1290.60     59.40 o 
  -3   6   4     1708.54     2052.07     71.14 o 
  -2   6   4     1628.85     1641.57     65.40 o 
  -1   6   4     4807.96     4293.89     92.43 o 
   0   6   4       55.83       91.27     38.53 o 
   1   6   4    38820.07    41876.29    295.94 o 
   2   6   4     9223.67    10053.22    140.80 o 
   3   6   4     8858.74     8296.30    133.32 o 
   4   6   4     9569.94     8855.56    142.88 o 
   5   6   4     2564.77     2439.83    106.61 o 
   6   6   4     8174.06     7438.22    195.37 o 
   7   6   4      481.64      591.57     85.43 o 
   8   6   4       42.37       88.40     62.69 o 
   9   6   4      194.50      302.00    107.07 o 
  10   6   4      683.65     1116.78    233.89 o 
 -10   7   4      457.24      962.40    163.47 o 
  -9   7   4      341.54      567.64    112.71 o 
  -8   7   4      362.39      419.67     70.35 o 
  -7   7   4      703.92      855.01     77.27 o 
  -6   7   4     2976.24     2951.23    117.17 o 
  -5   7   4     1348.71     1308.96     88.31 o 
  -4   7   4      951.05     1023.13     61.20 o 
  -3   7   4     2378.02     2321.76     80.70 o 
  -2   7   4    10262.70    10296.19    141.42 o 
  -1   7   4     1446.95     1403.13     65.09 o 
   0   7   4     3064.71     3123.50     95.31 o 
   1   7   4      420.42      491.94     49.20 o 
   2   7   4     1437.06     1385.03     66.50 o 
   3   7   4     1146.11     1262.42     68.17 o 
   4   7   4     1295.01     1364.14     74.05 o 
   5   7   4      254.22      303.51     61.47 o 
   6   7   4     1085.09     1017.79     96.38 o 
   7   7   4      723.74      773.73    108.54 o 
   8   7   4      742.63     1013.45    118.21 o 
   9   7   4      165.58      242.27    295.01 o 
 -10   8   4     7304.16     6381.80    448.02 o 
  -9   8   4      775.96      976.16    363.00 o 
  -8   8   4    12552.36    11470.00    249.76 o 
  -7   8   4      725.60      791.96     77.80 o 
  -6   8   4     1991.99     1961.42    103.24 o 
  -5   8   4      174.96      193.44     60.91 o 
  -4   8   4     3091.40     3211.27    116.43 o 
  -3   8   4      397.00      499.23     65.39 o 
  -2   8   4     3950.29     3804.45     98.78 o 
  -1   8   4        3.64       10.76     38.40 o 
   0   8   4     6708.44     6790.06    147.74 o 
   1   8   4       29.26      -11.63     35.24 o 
   2   8   4     7583.86     7333.17    176.35 o 
   3   8   4       53.92       36.57     52.56 o 
   4   8   4    19554.38    18890.53    250.22 o 
   5   8   4     3268.28     2985.20    136.37 o 
   6   8   4    11445.20    10360.03    283.71 o 
   7   8   4      858.63      953.04    116.60 o 
   8   8   4        8.77      154.74    101.00 o 
   9   8   4       13.99      136.47    110.38 o 
 -10   9   4      608.61      967.81    211.17 o 
  -9   9   4      377.83      752.23    179.24 o 
  -8   9   4      404.53      552.19     91.48 o 
  -7   9   4      190.77      150.24     57.37 o 
  -6   9   4     1117.77     1400.93     91.63 o 
  -5   9   4     1058.85     1028.82     82.71 o 
  -4   9   4       13.69       -3.24     52.27 o 
  -3   9   4       75.47       74.13     46.77 o 
  -2   9   4     4984.99     4638.73    126.57 o 
  -1   9   4      282.01      340.01     59.52 o 
   0   9   4     2843.86     2885.49    111.47 o 
   1   9   4      698.24      704.46     73.26 o 
   2   9   4     1798.18     1852.52     98.24 o 
   3   9   4      973.09     1004.41     80.93 o 
   4   9   4      356.24      359.83     61.87 o 
   5   9   4      214.04      203.05     77.36 o 
   6   9   4      585.09      654.50    109.76 o 
   7   9   4      699.40      707.48    105.84 o 
   8   9   4      556.44     1004.22    155.88 o 
   9   9   4        8.80       17.61    107.71 o 
  -9  10   4     4693.95     4398.23    339.48 o 
  -8  10   4     1213.76     1159.65    113.35 o 
  -7  10   4     3576.74     3401.06    146.53 o 
  -6  10   4      662.66      571.30     83.82 o 
  -5  10   4     1487.16     1323.37    103.96 o 
  -4  10   4     2495.97     2595.66    125.92 o 
  -3  10   4     1734.92     1860.82     93.56 o 
  -2  10   4      406.42      397.18     64.09 o 
  -1  10   4     4792.20     4392.28    129.32 o 
   0  10   4     1357.39     1279.55     88.82 o 
   1  10   4     8817.52     8522.21    177.17 o 
   2  10   4     2598.09     2600.08    113.51 o 
   3  10   4    14712.76    13549.52    224.59 o 
   4  10   4     1017.60      938.21     81.55 o 
   5  10   4     7631.20     7364.21    202.72 o 
   6  10   4     1751.55     1758.53    140.31 o 
   7  10   4     1365.39     1554.14    136.65 o 
   8  10   4       12.20      171.16    114.34 o 
  -9  11   4      109.36      386.00    130.67 o 
  -8  11   4       37.69      296.23     88.49 o 
  -7  11   4       17.18      264.14    115.42 o 
  -6  11   4      678.24      607.37     99.83 o 
  -5  11   4        3.05      -17.57     64.89 o 
  -4  11   4      892.90      893.36    113.01 o 
  -3  11   4     1797.62     1668.99    109.05 o 
  -2  11   4     8617.87     8194.36    268.93 o 
  -1  11   4     3526.06     3394.23    140.71 o 
   0  11   4     1832.81     1683.41    109.05 o 
   1  11   4      339.56      405.57     66.67 o 
   2  11   4     2252.44     2280.87    110.53 o 
   3  11   4       63.80       77.64     55.07 o 
   4  11   4     3521.89     3450.05    168.34 o 
   5  11   4       10.68      -11.63     52.39 o 
   6  11   4       99.21      209.21     79.86 o 
   7  11   4       34.46      258.14    193.98 o 
   8  11   4      113.41      120.66    114.86 o 
  -8  12   4      513.26      736.36    125.35 o 
  -7  12   4      413.47      687.59     82.36 o 
  -6  12   4     3287.66     3270.49    181.79 o 
  -5  12   4      125.34      153.78     77.76 o 
  -4  12   4      264.74      243.18    102.81 o 
  -3  12   4      116.36      162.05     75.66 o 
  -2  12   4      662.41      558.87     95.27 o 
  -1  12   4      319.18      263.10     70.05 o 
   0  12   4    12275.65    11505.31    243.52 o 
   1  12   4      214.19      135.00     63.76 o 
   2  12   4    11498.40    10700.17    237.21 o 
   3  12   4     1381.45     1250.77    124.80 o 
   4  12   4      867.56      784.74     89.69 o 
   5  12   4     1300.09     1410.99    109.28 o 
   6  12   4      247.90      415.23    139.11 o 
   7  12   4      613.05     1037.04    176.62 o 
   8  12   4      105.85      439.17     94.31 o 
  -8  13   4      155.37      466.42    142.07 o 
  -7  13   4      523.54      805.70    301.55 o 
  -6  13   4     3248.30     3128.30    257.97 o 
  -5  13   4     4867.78     4317.62    200.46 o 
  -4  13   4     1024.51      787.23    113.53 o 
  -3  13   4    10260.39     9514.80    279.92 o 
  -2  13   4     2028.04     1860.69    118.92 o 
  -1  13   4     3856.20     3672.87    156.37 o 
   0  13   4      312.90      245.52     70.66 o 
   1  13   4      516.81      484.97     80.06 o 
   2  13   4     2987.66     2922.02    142.81 o 
   3  13   4     2173.55     1850.35    118.89 o 
   4  13   4     1940.20     1974.76    153.19 o 
   5  13   4     1674.10     2006.06    148.44 o 
   6  13   4        4.47      343.04    288.85 o 
   7  13   4     1232.47     1173.80    260.19 o 
  -7  14   4      203.63      573.89    105.91 o 
  -6  14   4      311.72      331.42    158.69 o 
  -5  14   4      961.69      779.39    141.99 o 
  -4  14   4     1362.29     1278.42    132.59 o 
  -3  14   4       11.62      -13.47     69.27 o 
  -2  14   4      705.94      646.71    107.57 o 
  -1  14   4     2430.23     2321.63    133.22 o 
   0  14   4     2722.53     2590.89    139.23 o 
   1  14   4     5789.17     5420.67    185.88 o 
   2  14   4     3028.36     2997.17    149.08 o 
   3  14   4     1614.37     1683.94    115.69 o 
   4  14   4       95.40       77.11     64.40 o 
   5  14   4      159.47      570.47    138.81 o 
   6  14   4        2.75      333.37     84.31 o 
  -6  15   4     5942.59     5819.60    236.49 o 
  -5  15   4      562.38      525.51    102.66 o 
  -4  15   4     5592.86     4835.32    220.95 o 
  -3  15   4       77.67       59.67     78.37 o 
  -2  15   4      522.78      541.27    103.38 o 
  -1  15   4      197.40      169.76     64.84 o 
   0  15   4     2628.32     2461.73    141.50 o 
   1  15   4      369.43      361.16     80.83 o 
   2  15   4     1743.75     1825.57    123.04 o 
   3  15   4     1213.91     1321.87    105.80 o 
   4  15   4        4.13      170.42     97.70 o 
   5  15   4      143.27      684.94    129.68 o 
  -5  16   4      439.99      648.46    174.67 o 
  -4  16   4      911.43      952.07    121.96 o 
  -3  16   4      518.50      584.00    107.48 o 
  -2  16   4      660.38      875.10    114.37 o 
  -1  16   4       15.37      163.30     77.82 o 
   0  16   4      652.80      664.89     89.99 o 
   1  16   4      805.29      959.62    110.68 o 
   2  16   4      201.11      360.98     76.14 o 
   3  16   4       93.35      365.80     81.43 o 
   4  16   4      292.76      611.40     94.50 o 
  -4  17   4       71.95      419.14    135.95 o 
  -3  17   4     3639.21     3700.96    215.11 o 
  -2  17   4       37.35      226.65     83.84 o 
  -1  17   4     1465.94     1644.66    189.10 o 
   0  17   4        1.16      174.09     82.71 o 
   1  17   4      721.64      980.23     98.67 o 
   2  17   4      434.59      879.81     93.39 o 
   3  17   4      397.71      839.14     88.17 o 
  -2  18   4        2.44      117.06     47.57 o 
  -1  18   4       21.43      219.69     75.41 o 
   0  18   4      694.75      995.54     95.88 o 
   1  18   4       22.15      224.09     71.25 o 
 -11   0   5        2.13      415.49    117.06 o 
  -9   0   5      187.82      128.16    129.60 o 
  -7   0   5     7754.34     7172.11    205.45 o 
  -5   0   5    25423.05    25698.10    272.26 o 
  -3   0   5       39.57       77.30     40.23 o 
  -1   0   5    10802.88    11446.50    155.80 o 
   1   0   5    11069.58    11471.05    263.79 o 
   3   0   5     5849.75     5392.37    128.04 o 
   5   0   5       54.53      126.23    122.80 o 
   7   0   5    10091.21     8777.88    393.03 o 
   9   0   5     4570.25     4589.31    285.66 o 
 -11   1   5       50.59      351.20     98.32 o 
 -10   1   5     1389.83     1676.19    189.05 o 
  -9   1   5     6800.14     6023.34    293.76 o 
  -8   1   5     3079.77     2977.15    115.15 o 
  -7   1   5    18766.37    17953.19    245.44 o 
  -6   1   5     2912.24     2883.94    109.69 o 
  -5   1   5     4483.32     4253.47    118.44 o 
  -4   1   5      373.70      297.29     42.91 o 
  -3   1   5      116.71      252.64     31.65 o 
  -2   1   5      221.37      250.99     35.30 o 
  -1   1   5     3741.12     4113.26     95.34 o 
   0   1   5     1355.26     1326.55     60.63 o 
   1   1   5      187.16      167.95     34.32 o 
   2   1   5     3171.22     2838.16     65.55 o 
   3   1   5     1798.41     1643.70     58.48 o 
   4   1   5     3331.61     2900.43     92.59 o 
   5   1   5    16962.47    16331.54    272.67 o 
   6   1   5      952.52      870.49     96.64 o 
   7   1   5     5210.39     4597.19    167.56 o 
   8   1   5     1181.24     1153.96    105.13 o 
   9   1   5      861.40     1177.36    106.28 o 
  10   1   5       47.05      525.76    108.77 o 
 -11   2   5        0.84      172.52    123.22 o 
 -10   2   5      179.97      112.79     97.49 o 
  -9   2   5      852.87      746.39    139.16 o 
  -8   2   5     2137.91     2015.17    103.36 o 
  -7   2   5     1585.20     1529.20     90.97 o 
  -6   2   5      728.08      755.78     81.68 o 
  -5   2   5     3178.65     3036.62    137.06 o 
  -4   2   5     8100.28     8343.64    140.07 o 
  -3   2   5      243.40      207.97     48.54 o 
  -2   2   5     2262.12     2491.49     69.42 o 
  -1   2   5    27591.58    30359.10    304.04 o 
   0   2   5     2729.35     2921.19     80.49 o 
   1   2   5    23443.08    25717.75    225.37 o 
   2   2   5     2993.41     2881.57     79.19 o 
   3   2   5      126.87      164.95     29.89 o 
   4   2   5     9864.60     9418.87    161.12 o 
   5   2   5      317.09      359.79     72.84 o 
   6   2   5     3811.25     3524.59    146.13 o 
   7   2   5       63.77        5.04     58.18 o 
   8   2   5      369.46      546.37     84.37 o 
   9   2   5      992.66     1206.07    107.78 o 
  10   2   5      255.00      555.60     79.28 o 
 -11   3   5     1209.09     1392.96    246.21 o 
 -10   3   5     1793.20     1754.80    309.26 o 
  -9   3   5        2.86       83.22     99.65 o 
  -8   3   5     8093.47     7613.28    235.09 o 
  -7   3   5      120.14      106.24     64.84 o 
  -6   3   5    10006.85     9699.68    175.01 o 
  -5   3   5       41.78       80.66     49.26 o 
  -4   3   5     2445.98     2285.15     89.16 o 
  -3   3   5     7017.28     7052.95    129.01 o 
  -2   3   5     1423.48     1669.39     85.66 o 
  -1   3   5     2197.99     2534.50     73.87 o 
   0   3   5     2454.77     2816.26     80.77 o 
   1   3   5    26351.43    28187.24    229.41 o 
   2   3   5     2483.22     2367.99     77.08 o 
   3   3   5     7014.27     6735.59    198.24 o 
   4   3   5     4406.28     4172.85    115.67 o 
   5   3   5        0.79      -54.73     54.73 o 
   6   3   5     5306.98     4738.68    162.54 o 
   7   3   5     1430.96     1440.77    110.10 o 
   8   3   5     2305.95     2257.34    139.12 o 
   9   3   5      105.78      237.37     64.13 o 
  10   3   5      588.82     1311.10    168.22 o 
 -11   4   5       12.40      338.47     90.08 o 
 -10   4   5      816.32     1086.68    168.56 o 
  -9   4   5     1913.08     1735.40    193.63 o 
  -8   4   5      571.09      517.82     77.78 o 
  -7   4   5     3720.85     3447.37    138.05 o 
  -6   4   5      955.58      931.91     80.31 o 
  -5   4   5      120.09      168.77     55.48 o 
  -4   4   5      514.46      483.24     59.74 o 
  -3   4   5     3863.84     3716.20    103.93 o 
  -2   4   5     3099.27     3041.10     79.39 o 
  -1   4   5    17170.51    18658.45    218.33 o 
   0   4   5    12762.75    13328.47    198.12 o 
   1   4   5     4509.92     4789.22    108.12 o 
   2   4   5     1230.05      974.06     58.03 o 
   3   4   5     1423.54     1186.78     64.42 o 
   4   4   5     2215.94     2401.62     99.30 o 
   5   4   5    12092.84    10800.76    227.10 o 
   6   4   5      369.10      337.25     86.63 o 
   7   4   5     2078.90     1975.37    127.04 o 
   8   4   5        9.18       80.09     61.41 o 
   9   4   5       23.64      327.21    115.44 o 
  10   4   5       12.12      594.58     97.11 o 
 -11   5   5     1760.40     2388.65    434.91 o 
 -10   5   5      182.89      513.34    185.47 o 
  -9   5   5     1206.54     1335.15    263.39 o 
  -8   5   5      270.04      310.08     66.27 o 
  -7   5   5       39.68      111.01     55.17 o 
  -6   5   5     3581.10     3179.89    117.24 o 
  -5   5   5     5993.15     5737.95    187.56 o 
  -4   5   5     1104.31      990.44     73.10 o 
  -3   5   5    11719.74    11494.55    135.08 o 
  -2   5   5     6265.59     6441.42    113.39 o 
  -1   5   5       96.30       32.49     37.58 o 
   0   5   5     2693.54     2562.61     81.97 o 
   1   5   5     9410.19     9303.46    153.99 o 
   2   5   5      468.29      365.24     46.65 o 
   3   5   5    13079.14    12867.95    166.39 o 
   4   5   5     1415.12     1655.59    102.35 o 
   5   5   5     1472.72     1571.90    107.82 o 
   6   5   5     1576.23     1469.49    108.93 o 
   7   5   5       31.70        0.53     55.47 o 
   8   5   5     1465.12     1644.95    143.93 o 
   9   5   5      469.13      713.72    144.44 o 
  10   5   5      879.32      936.03    169.55 o 
 -10   6   5       29.70      340.95     94.57 o 
  -9   6   5     2622.75     2856.31    223.89 o 
  -8   6   5        3.13       66.84    114.60 o 
  -7   6   5      312.14      337.24     65.57 o 
  -6   6   5     1794.11     1596.78    108.04 o 
  -5   6   5     4242.07     3821.30    123.88 o 
  -4   6   5     7045.33     6914.17    148.38 o 
  -3   6   5     6692.17     6759.37    115.22 o 
  -2   6   5    12124.04    11631.03    149.32 o 
  -1   6   5       61.19       46.91     38.55 o 
   0   6   5     8057.13     7625.56    128.09 o 
   1   6   5     1067.51     1256.95     66.19 o 
   2   6   5      476.44      448.85     52.85 o 
   3   6   5    14854.21    14448.19    182.31 o 
   4   6   5     1411.18     1290.06     85.14 o 
   5   6   5     6196.67     5524.61    172.80 o 
   6   6   5      519.66      400.00     76.73 o 
   7   6   5       50.22       63.56     59.82 o 
   8   6   5      504.88      632.85    112.78 o 
   9   6   5     2115.97     2439.40    171.42 o 
 -10   7   5     1017.21     1349.41    176.01 o 
  -9   7   5     1459.07     2108.18    488.39 o 
  -8   7   5       14.71       38.70     65.30 o 
  -7   7   5      735.66      816.51     77.33 o 
  -6   7   5      128.29      147.82     58.50 o 
  -5   7   5     1717.68     1813.84     98.30 o 
  -4   7   5      322.18      297.98     63.14 o 
  -3   7   5    18157.96    17476.71    192.17 o 
  -2   7   5     1245.35     1300.15     67.66 o 
  -1   7   5    16332.63    16840.01    205.33 o 
   0   7   5     1120.35     1167.76     67.22 o 
   1   7   5      531.61      598.36     55.85 o 
   2   7   5     2378.59     2237.15     83.64 o 
   3   7   5       16.89       -2.20     42.58 o 
   4   7   5      789.88      776.75     73.53 o 
   5   7   5      263.87      240.18     69.39 o 
   6   7   5      108.13       89.63     73.26 o 
   7   7   5        4.77      181.48     93.84 o 
   8   7   5       43.10       80.66     77.02 o 
   9   7   5     1493.77     1900.99    387.47 o 
 -10   8   5      602.13     1218.19    227.36 o 
  -9   8   5     2275.19     2501.64    266.09 o 
  -8   8   5       12.73      137.98     57.70 o 
  -7   8   5     1957.44     1875.83    105.52 o 
  -6   8   5     1063.82     1052.46     84.31 o 
  -5   8   5    12646.31    12681.67    216.23 o 
  -4   8   5     1568.38     1629.41     95.64 o 
  -3   8   5    15732.56    15515.39    198.48 o 
  -2   8   5      264.63      241.81     50.55 o 
  -1   8   5     3378.35     3544.60     99.10 o 
   0   8   5      334.48      322.86     59.68 o 
   1   8   5     1148.75     1113.24     69.20 o 
   2   8   5      461.23      342.77     62.71 o 
   3   8   5    12011.58    11291.50    198.54 o 
   4   8   5     1194.26     1104.40     96.24 o 
   5   8   5      378.32      208.67     78.66 o 
   6   8   5       97.56       60.66     84.94 o 
   7   8   5     1657.72     1551.15    140.73 o 
   8   8   5        0.59      182.51     74.52 o 
   9   8   5     4086.82     4078.90    214.48 o 
 -10   9   5      201.93      614.42    162.21 o 
  -9   9   5      288.17      469.38    164.27 o 
  -8   9   5      202.09      340.00     73.36 o 
  -7   9   5     1282.51     1405.51     94.77 o 
  -6   9   5      271.25      239.54     62.35 o 
  -5   9   5     3477.65     3368.93    125.29 o 
  -4   9   5     1354.71     1245.85     97.81 o 
  -3   9   5    10153.31     9954.24    175.07 o 
  -2   9   5     5250.69     4962.93    133.96 o 
  -1   9   5     2377.62     2231.62    101.05 o 
   0   9   5     1188.57     1058.31     84.46 o 
   1   9   5      340.03      377.29     65.50 o 
   2   9   5      454.75      533.23     72.31 o 
   3   9   5     2027.13     2085.70    105.94 o 
   4   9   5      868.15      787.64     89.01 o 
   5   9   5       97.35       69.69     72.27 o 
   6   9   5       74.84       52.45     72.56 o 
   7   9   5      103.02      370.55     94.81 o 
   8   9   5      345.37      469.33    109.06 o 
  -9  10   5     1080.17     1792.33    234.88 o 
  -8  10   5      203.50      392.86     73.93 o 
  -7  10   5       17.32      119.23     56.66 o 
  -6  10   5     4635.89     4332.98    160.53 o 
  -5  10   5     2771.79     2712.97    159.70 o 
  -4  10   5     7993.08     7125.87    207.29 o 
  -3  10   5       21.28      -37.32     57.06 o 
  -2  10   5    13664.35    12482.97    226.85 o 
  -1  10   5     2989.76     2928.96    114.93 o 
   0  10   5     5298.84     5203.52    147.77 o 
   1  10   5     1116.65     1014.68     85.94 o 
   2  10   5     4165.19     3915.33    160.33 o 
   3  10   5     1237.69     1163.01     87.83 o 
   4  10   5     1475.45     1753.21    117.11 o 
   5  10   5     2795.88     2770.57    141.52 o 
   6  10   5       32.31        3.25     72.06 o 
   7  10   5      132.87      278.47     99.55 o 
   8  10   5      271.73      810.56    285.24 o 
  -8  11   5       67.76      391.59     84.25 o 
  -7  11   5       71.68      122.18     70.28 o 
  -6  11   5      142.64       86.56     89.59 o 
  -5  11   5      671.35      784.63    108.60 o 
  -4  11   5     1531.74     1340.77    125.85 o 
  -3  11   5      698.94      681.71    102.42 o 
  -2  11   5     7271.37     6875.37    186.02 o 
  -1  11   5     2492.16     2120.48    120.48 o 
   0  11   5      213.25      220.89     62.29 o 
   1  11   5    10958.57    10719.20    207.05 o 
   2  11   5      170.04      104.79     57.75 o 
   3  11   5     4630.93     4495.96    143.85 o 
   4  11   5        2.67       24.91     57.15 o 
   5  11   5       11.04       20.00     60.57 o 
   6  11   5      256.48      389.38     92.22 o 
   7  11   5     1001.09     1199.63    283.36 o 
   8  11   5      263.62      402.52     76.28 o 
  -8  12   5      805.57     1095.21    317.62 o 
  -7  12   5      190.03      343.85     96.80 o 
  -6  12   5       10.37       67.00     67.25 o 
  -5  12   5      360.37      367.52    131.36 o 
  -4  12   5     1031.57      971.16    114.29 o 
  -3  12   5     1681.91     1557.49    135.34 o 
  -2  12   5       89.09       88.97     61.40 o 
  -1  12   5    15983.13    14655.12    275.20 o 
   0  12   5     1653.81     1663.55    111.35 o 
   1  12   5     5190.32     4628.27    163.45 o 
   2  12   5     1428.24     1440.69    107.26 o 
   3  12   5      231.66      265.99     61.49 o 
   4  12   5     2542.73     2558.45    140.37 o 
   5  12   5     1492.29     1634.84    118.10 o 
   6  12   5     1304.09     1274.70    126.78 o 
   7  12   5      377.99      869.67    214.55 o 
  -8  13   5      810.93     1032.24    127.27 o 
  -7  13   5     2379.34     2356.77    152.86 o 
  -6  13   5      727.34     1009.12    117.10 o 
  -5  13   5     1070.83      928.80    121.61 o 
  -4  13   5      747.19      872.16    120.30 o 
  -3  13   5       57.74       30.67     83.79 o 
  -2  13   5      328.39      147.29     92.78 o 
  -1  13   5     1711.19     1494.13    164.36 o 
   0  13   5      667.82      573.10     84.60 o 
   1  13   5     3996.68     3710.65    159.44 o 
   2  13   5     5710.97     5076.86    290.32 o 
   3  13   5      474.69      576.04     79.25 o 
   4  13   5     2174.81     2335.12    213.94 o 
   5  13   5     1798.83     2140.68    171.51 o 
   6  13   5      859.94     1335.98    301.32 o 
   7  13   5     2023.86     2024.63    395.16 o 
  -7  14   5      324.25      788.44     88.32 o 
  -6  14   5      205.55      464.88    113.68 o 
  -5  14   5     2462.37     2025.48    210.97 o 
  -4  14   5      748.56      547.11    115.89 o 
  -3  14   5       19.07       42.73     78.37 o 
  -2  14   5     1979.46     1767.84    146.25 o 
  -1  14   5     4408.91     3883.10    249.12 o 
   0  14   5      919.63      951.53     99.91 o 
   1  14   5     4087.46     3831.08    166.49 o 
   2  14   5       10.03       64.57     59.36 o 
   3  14   5      697.17     1018.69     91.76 o 
   4  14   5     1097.73     1504.51    136.11 o 
   5  14   5       16.99      196.34    127.02 o 
   6  14   5      882.47     1282.97    149.56 o 
  -6  15   5      210.23      651.70    109.00 o 
  -5  15   5     2066.07     2166.90    167.75 o 
  -4  15   5       30.62       46.34     85.97 o 
  -3  15   5       61.13      316.11    111.68 o 
  -2  15   5       21.93       83.75     76.23 o 
  -1  15   5      580.00      787.41     94.77 o 
   0  15   5      790.57      984.34    100.14 o 
   1  15   5      297.88      313.25     77.65 o 
   2  15   5     1809.00     1937.07    126.62 o 
   3  15   5     1084.05     1443.11    160.49 o 
   4  15   5      628.43     1123.84    186.60 o 
   5  15   5     3928.23     4543.54    440.42 o 
  -5  16   5     3159.47     3296.31    193.49 o 
  -4  16   5        4.01       19.26     90.49 o 
  -3  16   5     1402.41     1368.81    135.34 o 
  -2  16   5      123.04      316.63     88.28 o 
  -1  16   5      596.78      744.04    142.73 o 
   0  16   5      825.49     1061.15    103.26 o 
   1  16   5     2107.32     2332.96    143.27 o 
   2  16   5      165.45      401.38     74.26 o 
   3  16   5      174.89      545.74    122.27 o 
   4  16   5       20.60      363.72     80.01 o 
  -3  17   5      235.78      475.74     96.41 o 
  -2  17   5        7.63      181.03    149.20 o 
  -1  17   5      899.80      988.52    144.24 o 
   0  17   5      637.46      810.33     91.70 o 
   1  17   5       93.58      374.71    110.09 o 
   2  17   5       79.26      402.25     88.34 o 
 -10   0   6      584.87     1002.54    225.53 o 
  -8   0   6     1708.05     1949.96    196.31 o 
  -6   0   6     5583.61     5093.55    178.11 o 
  -4   0   6     5236.50     5041.08    114.07 o 
  -2   0   6    26288.56    26609.97    262.99 o 
   0   0   6    34464.05    37017.26    369.13 o 
   2   0   6     6967.74     6747.74    160.83 o 
   4   0   6       38.72       28.60    103.83 o 
   6   0   6     1939.38     1699.37    164.71 o 
   8   0   6       18.86       79.73     81.46 o 
  10   0   6      624.58     1088.50    201.66 o 
 -11   1   6     1345.33     1818.55    186.73 o 
 -10   1   6     2048.19     2347.48    217.97 o 
  -9   1   6      736.24      691.25    141.39 o 
  -8   1   6     7336.84     6999.83    169.13 o 
  -7   1   6      418.94      401.17     67.92 o 
  -6   1   6      474.30      467.76     71.28 o 
  -5   1   6       93.70       67.09     53.50 o 
  -4   1   6     5333.93     5031.95    115.34 o 
  -3   1   6    11861.92    12924.00    131.66 o 
  -2   1   6     4349.17     4367.73     99.33 o 
  -1   1   6     2175.89     2127.22     73.86 o 
   0   1   6       15.76      -19.51     34.68 o 
   1   1   6     1754.35     1780.85     62.43 o 
   2   1   6      132.41      110.45     30.49 o 
   3   1   6     2592.05     2484.70     75.63 o 
   4   1   6     3292.41     3035.85    134.22 o 
   5   1   6      511.43      520.95     79.13 o 
   6   1   6     9639.69     8726.51    217.37 o 
   7   1   6        0.65       94.65     60.45 o 
   8   1   6      433.93      509.95     78.49 o 
   9   1   6      453.07      812.06    124.19 o 
  10   1   6      315.95      748.59    123.86 o 
 -11   2   6     1756.44     1986.22    213.87 o 
 -10   2   6      815.01      892.74    156.44 o 
  -9   2   6     3566.11     3616.11    330.05 o 
  -8   2   6      133.20      106.31     55.90 o 
  -7   2   6     1889.17     2064.83    107.69 o 
  -6   2   6     2194.40     2457.75    145.86 o 
  -5   2   6      418.74      420.94     57.38 o 
  -4   2   6      851.71      984.98     83.98 o 
  -3   2   6     7929.58     8297.46    143.28 o 
  -2   2   6    12614.30    12559.13    145.86 o 
  -1   2   6    18419.02    19450.07    189.01 o 
   0   2   6     7823.82     7702.31    125.25 o 
   1   2   6    23577.38    24858.89    302.83 o 
   2   2   6       38.13       78.38     40.13 o 
   3   2   6    10046.30     9499.57    119.21 o 
   4   2   6     1519.98     1560.29    105.80 o 
   5   2   6     3980.04     3527.30    141.70 o 
   6   2   6      175.14      217.34     68.99 o 
   7   2   6      118.53      206.52     69.73 o 
   8   2   6      198.03      342.29     78.10 o 
   9   2   6      379.68      626.33    100.09 o 
 -11   3   6     1420.75     1408.91    271.29 o 
 -10   3   6      834.14     1124.93    163.08 o 
  -9   3   6     2166.43     2067.93    210.22 o 
  -8   3   6     3781.74     3786.96    135.49 o 
  -7   3   6     1095.76     1148.31     96.06 o 
  -6   3   6     2804.62     2617.40    127.38 o 
  -5   3   6       23.60       39.52     49.70 o 
  -4   3   6      138.45      107.89     50.56 o 
  -3   3   6     1503.89     1718.58     81.59 o 
  -2   3   6      516.69      433.98     44.37 o 
  -1   3   6     3767.64     3686.12     90.56 o 
   0   3   6     9998.40     9926.95    141.23 o 
   1   3   6     4901.27     5096.60    106.96 o 
   2   3   6     1226.75     1252.60     65.30 o 
   3   3   6     4168.61     3926.39     98.81 o 
   4   3   6     3488.65     3236.44    113.06 o 
   5   3   6     1665.22     1455.45    106.05 o 
   6   3   6     6565.75     5891.55    183.87 o 
   7   3   6       30.95      114.24     62.52 o 
   8   3   6     1764.28     1888.51    150.86 o 
   9   3   6        1.64      266.22     72.42 o 
 -11   4   6      293.60      727.35    195.43 o 
 -10   4   6     5916.27     5497.94    302.98 o 
  -9   4   6        6.65       21.00     79.48 o 
  -8   4   6       83.66      210.92     64.64 o 
  -7   4   6      281.68      293.13     71.35 o 
  -6   4   6      292.13      343.23     61.89 o 
  -5   4   6     3584.61     3550.44    117.69 o 
  -4   4   6      650.98      662.67     66.44 o 
  -3   4   6    12841.52    12860.25    221.34 o 
  -2   4   6     1015.47      965.93     56.04 o 
  -1   4   6     9971.21    10025.21    139.37 o 
   0   4   6      952.42     1043.43     63.86 o 
   1   4   6     1922.89     1943.00     79.13 o 
   2   4   6    28153.57    28588.86    281.01 o 
   3   4   6       77.31       63.72     43.81 o 
   4   4   6     8765.50     7820.98    164.03 o 
   5   4   6      226.58      308.48     76.95 o 
   6   4   6      145.65      185.41     66.51 o 
   7   4   6       25.34       59.35     64.45 o 
   8   4   6     1093.28     1252.95    112.85 o 
   9   4   6      296.75      710.73    103.86 o 
 -10   5   6       12.59      391.55    108.24 o 
  -9   5   6     2106.54     2114.56    144.62 o 
  -8   5   6      751.89     1068.36    106.74 o 
  -7   5   6     4422.87     3915.89    150.84 o 
  -6   5   6       32.98      -12.00     50.51 o 
  -5   5   6     9546.40     9043.97    176.54 o 
  -4   5   6      731.11      675.72     71.01 o 
  -3   5   6     5238.36     5031.93     99.07 o 
  -2   5   6       48.55        9.95     37.49 o 
  -1   5   6     1650.80     1694.28     71.05 o 
   0   5   6    10521.29    10698.35    153.74 o 
   1   5   6      241.00      267.42     53.47 o 
   2   5   6     5507.31     5246.90    116.07 o 
   3   5   6     3551.69     3380.43    108.30 o 
   4   5   6      180.88      159.60     57.20 o 
   5   5   6     5046.78     4355.70    157.34 o 
   6   5   6      518.54      382.78     77.41 o 
   7   5   6     4165.34     4019.05    167.07 o 
   8   5   6       10.15      138.11    127.01 o 
   9   5   6     1432.95     1759.88    164.28 o 
 -10   6   6     1012.98     1444.63    236.82 o 
  -9   6   6     1839.20     1960.92    140.75 o 
  -8   6   6      957.74     1096.33     97.19 o 
  -7   6   6     2812.88     2689.62    136.17 o 
  -6   6   6     5959.83     5577.13    151.82 o 
  -5   6   6     3121.04     2992.51    117.06 o 
  -4   6   6     1583.97     1643.19     93.54 o 
  -3   6   6     1903.80     1949.85     74.90 o 
  -2   6   6      330.46      317.08     47.78 o 
  -1   6   6        7.57       -5.46     38.85 o 
   0   6   6     1562.23     1863.97     80.44 o 
   1   6   6     1488.15     1503.73     84.96 o 
   2   6   6    15922.31    15871.74    197.74 o 
   3   6   6     3690.40     3347.67    103.25 o 
   4   6   6     6650.64     6226.69    167.03 o 
   5   6   6     1847.57     1796.77    114.52 o 
   6   6   6      288.43      298.28     71.32 o 
   7   6   6      621.79      604.44     94.87 o 
   8   6   6     2721.44     2613.25    176.81 o 
   9   6   6        1.66      286.40    127.10 o 
 -10   7   6      162.08      627.20    117.48 o 
  -9   7   6      371.47      638.47    195.08 o 
  -8   7   6      139.02      218.99     77.56 o 
  -7   7   6      161.38      190.12     57.85 o 
  -6   7   6     3208.63     3181.68    124.94 o 
  -5   7   6      404.37      438.85     67.76 o 
  -4   7   6    22890.39    22073.21    275.75 o 
  -3   7   6      596.50      601.59     71.37 o 
  -2   7   6     7456.81     7147.49    132.32 o 
  -1   7   6      379.64      297.61     51.09 o 
   0   7   6     1168.09     1117.50     85.25 o 
   1   7   6     1141.79     1247.99     73.64 o 
   2   7   6     6936.61     6518.87    134.13 o 
   3   7   6       28.52       25.04     44.80 o 
   4   7   6     3713.12     3373.30    121.23 o 
   5   7   6     1294.93     1161.17    118.69 o 
   6   7   6      945.62      912.65    120.33 o 
   7   7   6      699.59      848.84    152.20 o 
   8   7   6     2763.05     2638.00    181.41 o 
   9   7   6       11.09      554.30     89.66 o 
 -10   8   6       24.35      508.99    150.13 o 
  -9   8   6       54.30      430.83    149.94 o 
  -8   8   6     4040.90     4279.77    159.73 o 
  -7   8   6      588.41      599.42     73.34 o 
  -6   8   6    11115.89    10357.63    207.73 o 
  -5   8   6     2698.10     2774.42    119.66 o 
  -4   8   6     2740.28     2676.77    115.47 o 
  -3   8   6      446.99      361.70     67.76 o 
  -2   8   6      642.86      552.21     60.15 o 
  -1   8   6      487.54      469.86     57.57 o 
   0   8   6       22.06      101.78     55.21 o 
   1   8   6      109.36       78.83     60.54 o 
   2   8   6      289.63      177.54     61.39 o 
   3   8   6      403.86      356.73     65.39 o 
   4   8   6      346.35      316.79     71.19 o 
   5   8   6        1.07       19.14     70.19 o 
   6   8   6     1352.97     1436.18    138.42 o 
   7   8   6      228.48      408.39     95.60 o 
   8   8   6     3143.79     3378.95    195.10 o 
  -9   9   6     1031.75     1320.86    139.06 o 
  -8   9   6      223.46      452.00     62.81 o 
  -7   9   6     2259.97     2446.65    145.29 o 
  -6   9   6     3949.23     3686.07    133.64 o 
  -5   9   6    12154.75    11165.12    211.68 o 
  -4   9   6    13346.91    12672.00    218.22 o 
  -3   9   6     6041.56     5605.37    175.37 o 
  -2   9   6     3151.71     3074.93    115.74 o 
  -1   9   6     2539.69     2596.99    110.92 o 
   0   9   6       79.46       47.37     64.11 o 
   1   9   6      147.31       62.76     60.60 o 
   2   9   6    11288.96    10372.77    201.14 o 
   3   9   6     3653.14     3659.90    131.74 o 
   4   9   6      495.95      590.48     82.17 o 
   5   9   6      827.55      777.65    109.83 o 
   6   9   6       41.84      120.98     76.09 o 
   7   9   6     3484.43     3519.60    199.34 o 
   8   9   6     1511.85     1569.47    144.49 o 
  -9  10   6      951.68     1302.54    210.98 o 
  -8  10   6       33.96      307.99     73.92 o 
  -7  10   6     2904.01     2987.90    139.07 o 
  -6  10   6     2308.53     2120.65    147.58 o 
  -5  10   6     6094.96     5670.48    179.02 o 
  -4  10   6      641.23      678.80     81.39 o 
  -3  10   6     2666.53     2380.07    128.03 o 
  -2  10   6      336.54      347.15     66.53 o 
  -1  10   6      301.00      249.21     63.27 o 
   0  10   6       22.86      -53.93     53.93 o 
   1  10   6       29.43        9.82     51.77 o 
   2  10   6     1258.64     1291.23     92.90 o 
   3  10   6      637.63      592.95     73.20 o 
   4  10   6      524.17      488.94     85.01 o 
   5  10   6      244.69      165.15     80.83 o 
   6  10   6      191.41      382.50     91.74 o 
   7  10   6      757.51      896.09    304.25 o 
   8  10   6      902.28     1236.90    128.89 o 
  -8  11   6     1165.99     1286.68    183.57 o 
  -7  11   6     3212.19     3023.95    248.51 o 
  -6  11   6      742.83      888.39    110.43 o 
  -5  11   6     3332.19     3413.36    183.59 o 
  -4  11   6      938.71      918.28    112.48 o 
  -3  11   6     3699.31     3311.61    177.29 o 
  -2  11   6      186.84       88.87     68.75 o 
  -1  11   6       20.27       20.79     52.34 o 
   0  11   6     6948.30     6592.49    170.82 o 
   1  11   6     1978.35     2254.50    113.45 o 
   2  11   6     1356.72     1370.06     96.48 o 
   3  11   6     1500.33     1575.30     98.91 o 
   4  11   6      913.02      888.71     96.62 o 
   5  11   6     2867.36     2743.38    240.21 o 
   6  11   6     3940.68     4319.87    213.77 o 
   7  11   6     1977.41     2016.66    318.13 o 
  -8  12   6     1466.53     1655.94    216.33 o 
  -7  12   6       49.21      281.55     72.02 o 
  -6  12   6       66.62       94.50    152.06 o 
  -5  12   6      575.92      538.24    100.21 o 
  -4  12   6      508.78      543.79    101.57 o 
  -3  12   6      495.15      420.70     99.50 o 
  -2  12   6     3581.28     3470.05    186.99 o 
  -1  12   6      229.76      253.95     69.50 o 
   0  12   6       23.88       -0.01     58.98 o 
   1  12   6     3176.47     3156.90    145.94 o 
   2  12   6     2536.02     2696.00    122.88 o 
   3  12   6     3205.17     3092.92    127.10 o 
   4  12   6     2659.42     2828.97    147.88 o 
   5  12   6      163.09      326.88     86.73 o 
   6  12   6      116.52      332.82     88.77 o 
   7  12   6       99.36      297.18     73.25 o 
  -7  13   6       87.01      509.78     83.16 o 
  -6  13   6     1849.29     2161.48    158.97 o 
  -5  13   6       17.36       65.65     74.15 o 
  -4  13   6     1037.41      975.27    123.82 o 
  -3  13   6      512.10      450.17    102.33 o 
  -2  13   6      329.10      391.51     95.09 o 
  -1  13   6     2590.49     2800.28    143.92 o 
   0  13   6     1340.10     1350.44    110.93 o 
   1  13   6     3046.33     2908.32    145.94 o 
   2  13   6       55.79      117.45     62.25 o 
   3  13   6      638.80      743.26    102.98 o 
   4  13   6     3506.30     3917.00    238.47 o 
   5  13   6      142.28      306.04    127.21 o 
   6  13   6     4779.27     4904.39    355.71 o 
  -7  14   6       63.53      518.95     76.90 o 
  -6  14   6      411.62      590.55    103.41 o 
  -5  14   6      125.64      271.57    103.03 o 
  -4  14   6      606.47      487.60    215.76 o 
  -3  14   6        8.58      106.64     84.44 o 
  -2  14   6     9983.47     7952.25    272.79 o 
  -1  14   6      392.68      220.72     91.90 o 
   0  14   6     4532.06     4507.93    195.40 o 
   1  14   6      894.23      946.49    106.37 o 
   2  14   6      120.53      288.80     68.05 o 
   3  14   6     2333.36     2391.66    165.01 o 
   4  14   6       12.41      363.82    170.20 o 
   5  14   6      116.60      465.70    143.36 o 
  -6  15   6       20.69      274.35     98.79 o 
  -5  15   6       92.59      180.66    154.00 o 
  -4  15   6     2752.85     2808.18    184.29 o 
  -3  15   6      175.43      335.90    107.75 o 
  -2  15   6     2772.77     2439.95    173.13 o 
  -1  15   6      615.47      551.44    105.36 o 
   0  15   6      121.61      212.38    118.04 o 
   1  15   6      339.74      303.88    129.32 o 
   2  15   6       12.16       -7.56    103.85 o 
   3  15   6      225.68      565.52    100.32 o 
   4  15   6     1325.84     1588.28    202.93 o 
  -4  16   6      526.91      883.89    113.84 o 
  -3  16   6      809.84      974.48    129.61 o 
  -2  16   6     4784.72     4821.37    231.13 o 
  -1  16   6     2004.74     2217.95    171.66 o 
   0  16   6     4366.68     4586.48    220.33 o 
   1  16   6     1934.42     2291.69    137.62 o 
   2  16   6     1431.03     1797.69    118.46 o 
   3  16   6      116.53      545.33     94.24 o 
  -3  17   6     1306.88     1409.76    123.78 o 
  -2  17   6     1300.02     1375.99    133.53 o 
  -1  17   6      653.78      787.42    109.90 o 
   0  17   6       55.88      328.05    125.39 o 
   1  17   6      675.96      889.98    152.03 o 
 -11   0   7      162.41      316.60    109.92 o 
  -9   0   7        2.89      220.96     77.52 o 
  -7   0   7      613.43      597.08     97.21 o 
  -5   0   7    17533.37    16783.91    384.33 o 
  -3   0   7    43473.29    45000.29    422.54 o 
  -1   0   7    51157.86    56028.63    764.16 o 
   1   0   7      254.71      206.01     60.29 o 
   3   0   7     1235.78     1137.70     86.39 o 
   5   0   7     1432.63     1626.71    158.82 o 
   7   0   7     1472.74     1375.39    160.74 o 
   9   0   7     1644.08     2168.20    349.28 o 
 -11   1   7      449.77      797.84    127.90 o 
 -10   1   7       22.79      219.80    132.07 o 
  -9   1   7     2021.01     1940.11    177.14 o 
  -8   1   7      792.13      679.44     78.05 o 
  -7   1   7      592.55      572.68     72.42 o 
  -6   1   7       21.58       32.43     55.91 o 
  -5   1   7    14857.34    14273.63    220.21 o 
  -4   1   7     1003.87      995.60     62.10 o 
  -3   1   7      241.29      158.99     37.25 o 
  -2   1   7       33.88       33.54     35.91 o 
  -1   1   7     2537.11     2509.45     76.34 o 
   0   1   7      195.77      194.00     38.62 o 
   1   1   7      770.58      616.04     48.13 o 
   2   1   7       97.89       70.66     33.23 o 
   3   1   7     1559.66     1458.85     67.79 o 
   4   1   7      384.05      318.36     78.71 o 
   5   1   7     7601.03     6879.92    196.73 o 
   6   1   7        1.29        0.21     52.83 o 
   7   1   7       84.96       10.65     61.62 o 
   8   1   7      162.21      187.36     66.14 o 
   9   1   7      906.60     1427.43    126.09 o 
 -11   2   7      578.80      790.77    133.20 o 
 -10   2   7        3.17      275.43    111.99 o 
  -9   2   7       21.09      124.10     57.24 o 
  -8   2   7      605.13      672.85     78.07 o 
  -7   2   7        7.59       58.48     54.31 o 
  -6   2   7     9208.54     8325.15    178.88 o 
  -5   2   7      178.82      195.89     68.48 o 
  -4   2   7    15252.12    14768.55    203.07 o 
  -3   2   7    11887.34    11645.05    195.52 o 
  -2   2   7    19575.87    19858.18    221.81 o 
  -1   2   7     6768.14     7037.69    125.05 o 
   0   2   7     7728.77     7367.98    129.92 o 
   1   2   7      660.61      612.74     63.26 o 
   2   2   7      762.28      784.89     50.59 o 
   3   2   7     1184.43     1010.58     55.49 o 
   4   2   7      515.56      511.33     85.09 o 
   5   2   7        6.57      -42.73     55.14 o 
   6   2   7     4100.45     3913.02    160.72 o 
   7   2   7      389.10      421.59     80.48 o 
   8   2   7     1877.38     2039.69    136.50 o 
   9   2   7      194.23      739.76     84.22 o 
 -11   3   7     1953.01     1951.73    188.43 o 
 -10   3   7      137.21      605.21    183.95 o 
  -9   3   7     7168.04     6834.08    202.25 o 
  -8   3   7        2.91       25.20     54.09 o 
  -7   3   7     1316.52     1323.01    127.08 o 
  -6   3   7      537.64      621.62     81.81 o 
  -5   3   7     1497.99     1447.53     87.19 o 
  -4   3   7       59.84       46.71     49.91 o 
  -3   3   7     1609.40     1708.36     67.20 o 
  -2   3   7     1827.97     2070.61     78.05 o 
  -1   3   7      213.40      180.59     47.10 o 
   0   3   7       96.99       95.96     46.17 o 
   1   3   7       87.27      141.25     47.62 o 
   2   3   7     1180.10     1209.58     70.08 o 
   3   3   7    10015.99     9384.93    131.50 o 
   4   3   7     1260.72     1024.01     98.60 o 
   5   3   7     6950.70     6505.86    192.00 o 
   6   3   7      116.40      198.38     65.75 o 
   7   3   7      487.52      729.38    140.43 o 
   8   3   7      910.87      868.95    102.14 o 
   9   3   7     1071.71     1423.62    117.33 o 
 -10   4   7      190.30      271.23     97.20 o 
  -9   4   7      126.14      347.23     63.84 o 
  -8   4   7      144.21      211.72     67.92 o 
  -7   4   7     5062.86     4661.02    165.75 o 
  -6   4   7     3110.05     2928.60    138.38 o 
  -5   4   7     6303.17     5897.81    147.11 o 
  -4   4   7     5424.48     5322.59    136.96 o 
  -3   4   7     1429.97     1424.84     85.33 o 
  -2   4   7     6450.42     6326.38    118.95 o 
  -1   4   7     2353.34     2441.00     88.86 o 
   0   4   7     2311.96     2468.72     90.57 o 
   1   4   7     6614.77     6263.63    129.78 o 
   2   4   7       31.97       33.88     45.82 o 
   3   4   7     2556.49     2488.92     94.14 o 
   4   4   7     1234.14     1259.50    104.23 o 
   5   4   7     2375.70     2314.73    132.01 o 
   6   4   7     1403.63     1318.13    109.27 o 
   7   4   7     4567.40     4260.79    225.02 o 
   8   4   7      851.45     1286.06    177.01 o 
   9   4   7     1619.88     1961.06    182.84 o 
 -10   5   7     2182.68     2516.37    268.18 o 
  -9   5   7     1457.39     1519.61    352.93 o 
  -8   5   7     5062.55     4719.92    173.69 o 
  -7   5   7      167.88      196.23     69.22 o 
  -6   5   7     4015.82     3735.85    150.55 o 
  -5   5   7     1335.47     1496.33     92.21 o 
  -4   5   7      253.35      221.25     61.84 o 
  -3   5   7      308.78      276.33     63.93 o 
  -2   5   7     1186.87     1116.89     66.18 o 
  -1   5   7     2120.66     2243.74     87.15 o 
   0   5   7     6433.31     6337.54    129.32 o 
   1   5   7     2057.52     1831.68    100.74 o 
   2   5   7    14204.92    13806.74    190.44 o 
   3   5   7      782.96      752.20     65.71 o 
   4   5   7    10098.13     9299.99    303.45 o 
   5   5   7     1538.27     1440.36    127.21 o 
   6   5   7     1995.02     1961.81    128.39 o 
   7   5   7      534.82      664.86    135.90 o 
   8   5   7      132.19      464.33     90.41 o 
   9   5   7      688.98      849.27    111.07 o 
 -10   6   7      795.67     1042.15    250.66 o 
  -9   6   7      687.07     1040.41    187.28 o 
  -8   6   7       18.25      114.29     97.76 o 
  -7   6   7     6506.09     6047.74    316.67 o 
  -6   6   7     2167.45     1999.09    107.88 o 
  -5   6   7     1792.36     1648.27     97.64 o 
  -4   6   7       38.14       15.13     56.38 o 
  -3   6   7      227.26      223.31     61.80 o 
  -2   6   7     2291.88     2269.45     90.31 o 
  -1   6   7       42.78       30.24     44.34 o 
   0   6   7      878.16      876.83     67.80 o 
   1   6   7     2110.60     2124.14    100.71 o 
   2   6   7        6.50      -44.30     44.30 o 
   3   6   7     2844.32     3032.09    118.70 o 
   4   6   7     1040.74      985.28    128.76 o 
   5   6   7       82.21      172.20     78.27 o 
   6   6   7      643.51      660.95    104.94 o 
   7   6   7     2988.37     2656.82    177.62 o 
   8   6   7      186.12      263.10     80.38 o 
 -10   7   7     1130.99     1894.65    314.16 o 
  -9   7   7     1662.86     1967.36    142.03 o 
  -8   7   7     1255.27     1480.05    130.34 o 
  -7   7   7     6853.44     6163.21    193.81 o 
  -6   7   7       68.16       62.67     53.44 o 
  -5   7   7     3970.87     3923.88    134.61 o 
  -4   7   7      240.99      203.35     62.30 o 
  -3   7   7     1344.31     1361.23     91.97 o 
  -2   7   7       77.72       30.08     44.40 o 
  -1   7   7    19288.10    18987.44    243.78 o 
   0   7   7      638.06      713.47     66.40 o 
   1   7   7    18752.95    17985.70    265.64 o 
   2   7   7     1306.71     1301.75     79.67 o 
   3   7   7     2627.53     2454.22    109.19 o 
   4   7   7     2241.70     2128.52    124.53 o 
   5   7   7     3950.61     3559.72    187.12 o 
   6   7   7      482.60      367.14     95.00 o 
   7   7   7     1636.27     1761.30    210.46 o 
   8   7   7      159.25      316.95    172.79 o 
  -9   8   7      679.67     1027.38    107.95 o 
  -8   8   7      691.97      929.59    141.68 o 
  -7   8   7     3126.59     3240.96    148.70 o 
  -6   8   7      268.96      259.27     65.61 o 
  -5   8   7      103.49       66.04     64.39 o 
  -4   8   7      476.61      411.23     68.16 o 
  -3   8   7     4446.91     4102.77    135.46 o 
  -2   8   7      522.53      548.81     60.60 o 
  -1   8   7     1156.47     1080.06     80.50 o 
   0   8   7      109.75      105.64     54.81 o 
   1   8   7       91.63      116.25     61.25 o 
   2   8   7     1356.21     1444.51     95.02 o 
   3   8   7     1536.95     1413.36    108.61 o 
   4   8   7      144.54       49.20     62.51 o 
   5   8   7       13.79      155.98     80.65 o 
   6   8   7      365.13      406.76     95.57 o 
   7   8   7     1410.34     1527.39    193.44 o 
   8   8   7       72.08      374.91    186.62 o 
  -9   9   7       11.20      555.51    153.02 o 
  -8   9   7     2486.83     2717.49    233.14 o 
  -7   9   7     3124.15     3219.84    146.58 o 
  -6   9   7     3969.73     3781.38    137.67 o 
  -5   9   7     6904.87     6627.86    272.25 o 
  -4   9   7      666.30      601.53     81.33 o 
  -3   9   7        3.36       14.02     59.24 o 
  -2   9   7      948.68      980.07     95.52 o 
  -1   9   7     9805.90     8874.19    182.16 o 
   0   9   7    12434.39    11735.13    231.01 o 
   1   9   7    11772.20    11312.43    214.18 o 
   2   9   7     6922.51     6320.35    164.37 o 
   3   9   7      804.33      814.39     91.98 o 
   4   9   7     4498.66     4156.98    165.68 o 
   5   9   7       17.80       19.00     71.17 o 
   6   9   7      895.11      993.91    124.99 o 
   7   9   7      902.05     1336.54    210.55 o 
   8   9   7       93.58      390.25     93.86 o 
  -9  10   7        6.79      559.16    125.95 o 
  -8  10   7       43.41      524.16     92.82 o 
  -7  10   7     3675.15     3549.97    176.27 o 
  -6  10   7      348.21      412.73    150.25 o 
  -5  10   7      352.15      313.28     81.39 o 
  -4  10   7       71.15       85.37     59.26 o 
  -3  10   7        3.85       22.49     58.58 o 
  -2  10   7      502.26      521.16     82.68 o 
  -1  10   7      172.49      116.66     55.63 o 
   0  10   7      611.58      638.20     76.80 o 
   1  10   7      655.90      630.86     78.89 o 
   2  10   7      705.07      532.19     72.56 o 
   3  10   7     1295.09     1100.30    104.94 o 
   4  10   7      204.76      246.05     73.98 o 
   5  10   7      835.62      830.72    114.36 o 
   6  10   7      329.32      310.75     92.03 o 
   7  10   7     3040.07     2890.29    342.34 o 
  -8  11   7     1302.23     1552.48    459.69 o 
  -7  11   7     1518.80     1599.34    132.69 o 
  -6  11   7     1027.36     1154.62    124.34 o 
  -5  11   7      505.49      435.66     95.23 o 
  -4  11   7      164.74       64.03     83.89 o 
  -3  11   7      145.88      136.21     77.62 o 
  -2  11   7     1428.94     1294.06    107.51 o 
  -1  11   7     1479.71     1285.45     90.56 o 
   0  11   7     7844.17     7137.05    180.53 o 
   1  11   7      104.62        9.63     54.18 o 
   2  11   7     5872.63     5391.48    162.41 o 
   3  11   7     4771.95     4217.60    170.66 o 
   4  11   7     4436.03     4122.20    174.02 o 
   5  11   7     5387.68     5510.45    234.32 o 
   6  11   7      467.86      854.68    170.26 o 
   7  11   7      410.22      662.84    127.62 o 
  -8  12   7      648.29     1237.23    223.21 o 
  -7  12   7      743.37      905.67    184.86 o 
  -6  12   7     1771.69     1839.38    149.36 o 
  -5  12   7      201.21      181.07     84.08 o 
  -4  12   7     2292.69     2113.80    158.32 o 
  -3  12   7       43.71      -73.05     73.05 o 
  -2  12   7      812.71      818.57    118.03 o 
  -1  12   7        8.19       -8.19     78.27 o 
   0  12   7      920.09     1077.40    100.51 o 
   1  12   7     2285.92     2287.60    117.36 o 
   2  12   7     1813.22     1831.73    109.25 o 
   3  12   7      692.04      776.43     95.85 o 
   4  12   7      170.51      277.35     72.25 o 
   5  12   7      477.78      530.15     98.68 o 
   6  12   7      600.45      988.89    123.11 o 
  -7  13   7     1309.98     1473.04    130.21 o 
  -6  13   7      141.78      352.36     87.20 o 
  -5  13   7      419.62      498.00    122.70 o 
  -4  13   7       29.56      120.60     78.87 o 
  -3  13   7      586.93      606.98    108.34 o 
  -2  13   7      122.70       99.85     85.14 o 
  -1  13   7        6.07      -26.75     74.90 o 
   0  13   7       52.70      180.90     67.26 o 
   1  13   7      631.66      769.47     91.86 o 
   2  13   7        9.66      210.26     62.67 o 
   3  13   7     5329.07     5131.48    218.13 o 
   4  13   7      864.71     1108.87    120.91 o 
   5  13   7     4239.73     4200.11    252.14 o 
  -6  14   7     2031.62     2402.41    167.57 o 
  -5  14   7     1436.47     1476.27    140.69 o 
  -4  14   7     2321.78     2231.05    167.35 o 
  -3  14   7     5210.71     4793.83    222.06 o 
  -2  14   7      894.52     1192.11    131.53 o 
  -1  14   7     6372.25     5423.26    235.44 o 
   0  14   7      555.42      730.15     92.44 o 
   1  14   7       11.05      127.37     88.42 o 
   2  14   7      168.88      522.00     78.16 o 
   3  14   7      403.59      718.22    167.71 o 
   4  14   7      198.55      488.82    159.18 o 
   5  14   7       19.84      305.84     94.39 o 
  -5  15   7     2618.59     2622.03    179.00 o 
  -4  15   7        1.50      480.93    150.69 o 
  -3  15   7      635.24      847.87    113.40 o 
  -2  15   7        4.31       58.14    121.01 o 
  -1  15   7      248.98      158.49     87.97 o 
   0  15   7      162.50      493.46    102.21 o 
   1  15   7      356.65      683.05    101.81 o 
   2  15   7      832.41     1095.08    108.73 o 
   3  15   7      347.81      605.92    115.80 o 
   4  15   7     1755.77     1830.01    140.95 o 
  -4  16   7     2013.92     1971.48    149.24 o 
  -3  16   7     5148.51     5053.14    231.09 o 
  -2  16   7     3145.02     2960.14    191.36 o 
  -1  16   7     4082.19     3906.25    219.70 o 
   0  16   7      360.58      719.34    106.16 o 
   1  16   7      112.01      484.97     93.05 o 
   2  16   7        2.90      403.94     58.79 o 
 -10   0   8     4206.46     4284.97    402.57 o 
  -8   0   8     2052.42     1788.49    356.12 o 
  -6   0   8    11327.09    10545.85    263.73 o 
  -4   0   8    24433.05    23820.26    368.04 o 
  -2   0   8     2507.03     2294.85    124.90 o 
   0   0   8     8859.08     8613.95    172.56 o 
   2   0   8    28881.73    28554.71    381.24 o 
   4   0   8    11296.18    10439.28    340.99 o 
   6   0   8      725.55      556.49    121.26 o 
   8   0   8     1375.26     1547.67    270.91 o 
 -10   1   8     1411.96     1326.55    240.55 o 
  -9   1   8       68.37      207.44     63.17 o 
  -8   1   8      305.35      256.72     64.72 o 
  -7   1   8        9.69       12.37     53.30 o 
  -6   1   8      216.70      193.02     70.88 o 
  -5   1   8      335.46      466.39     72.48 o 
  -4   1   8       38.30      -38.95     56.42 o 
  -3   1   8      607.25      630.84     52.20 o 
  -2   1   8     1197.83     1051.38     60.37 o 
  -1   1   8      691.26      721.46     55.23 o 
   0   1   8      258.97      221.24     41.33 o 
   1   1   8      173.70      157.12     39.49 o 
   2   1   8     5706.89     5114.66    116.48 o 
   3   1   8     1363.48     1219.90     68.58 o 
   4   1   8     6280.35     5631.16    183.59 o 
   5   1   8      298.01      260.54     73.28 o 
   6   1   8      916.20      817.59     95.66 o 
   7   1   8      463.46      604.24     89.13 o 
   8   1   8        3.68      142.96     85.49 o 
   9   1   8       18.97      380.16     76.87 o 
 -10   2   8      207.22      509.49    120.79 o 
  -9   2   8     3808.42     3549.65    199.12 o 
  -8   2   8      194.41      343.85     67.96 o 
  -7   2   8     9297.75     8313.59    192.77 o 
  -6   2   8      111.60      146.82     60.22 o 
  -5   2   8     6012.65     5620.11    152.07 o 
  -4   2   8    14022.62    13838.75    231.69 o 
  -3   2   8     4291.84     4182.35    152.35 o 
  -2   2   8      666.83      646.95     60.18 o 
  -1   2   8        5.42      -20.84     47.43 o 
   0   2   8     2183.77     2219.63     79.36 o 
   1   2   8     3649.30     3461.30    114.44 o 
   2   2   8     4111.43     3655.83     91.89 o 
   3   2   8     4287.40     3740.13    103.26 o 
   4   2   8      760.60      725.33     91.98 o 
   5   2   8     3739.42     3456.05    153.32 o 
   6   2   8     1107.98     1205.96    109.32 o 
   7   2   8     3653.07     3577.62    169.05 o 
   8   2   8      548.19      798.09     98.29 o 
   9   2   8     1073.97     1415.63    131.65 o 
 -10   3   8     3813.81     4233.44    275.52 o 
  -9   3   8      676.86      959.23    141.39 o 
  -8   3   8      231.40      205.31     62.37 o 
  -7   3   8       30.38       24.06     52.94 o 
  -6   3   8     4813.12     4285.97    157.33 o 
  -5   3   8      106.45      132.25     64.71 o 
  -4   3   8     9331.14     8816.48    174.00 o 
  -3   3   8       27.21      -18.92     51.69 o 
  -2   3   8      673.39      712.63     62.40 o 
  -1   3   8      129.19      171.04     51.58 o 
   0   3   8       33.32       74.32     48.84 o 
   1   3   8     1518.62     1460.57     81.23 o 
   2   3   8     3285.06     2979.02     89.65 o 
   3   3   8     4415.96     3931.86    129.66 o 
   4   3   8     1303.95     1366.75    110.07 o 
   5   3   8     2436.33     2229.02    168.77 o 
   6   3   8      233.93      264.30     70.26 o 
   7   3   8      150.87      296.88     75.60 o 
   8   3   8     2398.32     2619.00    236.04 o 
 -10   4   8     3211.24     3114.04    256.62 o 
  -9   4   8      503.51      788.26     89.80 o 
  -8   4   8    10174.13     9293.82    214.14 o 
  -7   4   8     1205.94     1125.58    101.55 o 
  -6   4   8     3567.58     3408.98    147.07 o 
  -5   4   8     3365.40     3427.47    147.75 o 
  -4   4   8        0.76      -11.21     52.74 o 
  -3   4   8     3219.10     3315.37    120.87 o 
  -2   4   8     2854.83     3288.84    121.09 o 
  -1   4   8     2202.17     2270.92     92.37 o 
   0   4   8      359.19      414.37     60.95 o 
   1   4   8      590.19      603.94     66.27 o 
   2   4   8       66.18       54.51     50.05 o 
   3   4   8     1211.58     1172.97     85.80 o 
   4   4   8     8532.12     7535.80    206.97 o 
   5   4   8     1135.34     1074.71    103.46 o 
   6   4   8     3692.74     3622.00    164.82 o 
   7   4   8     3037.43     2912.15    182.93 o 
   8   4   8      328.83      723.20    163.23 o 
 -10   5   8      719.65     1318.77    315.65 o 
  -9   5   8      501.58      758.08     76.93 o 
  -8   5   8      632.60      744.60     90.54 o 
  -7   5   8      265.25      250.66     69.60 o 
  -6   5   8     3177.93     3197.18    146.70 o 
  -5   5   8     2356.76     2174.21    106.62 o 
  -4   5   8      856.89      874.69     79.46 o 
  -3   5   8     6338.80     5944.79    207.61 o 
  -2   5   8     2194.31     2083.13     89.65 o 
  -1   5   8     8209.76     8123.21    148.96 o 
   0   5   8     4579.29     4669.64    138.74 o 
   1   5   8    11543.50    11589.14    195.58 o 
   2   5   8      151.07       74.99     51.31 o 
   3   5   8     2864.67     2694.42    116.39 o 
   4   5   8      374.97      480.01     94.84 o 
   5   5   8      501.73      601.79    175.26 o 
   6   5   8     1009.19     1324.23    143.88 o 
   7   5   8      633.02      754.05     95.08 o 
   8   5   8     1361.13     1345.79    145.85 o 
 -10   6   8      893.68     1267.65    193.64 o 
  -9   6   8      853.79      986.03    113.64 o 
  -8   6   8     5685.44     5205.73    184.80 o 
  -7   6   8     1076.26      897.38     97.26 o 
  -6   6   8     2413.69     2366.20    135.29 o 
  -5   6   8      476.31      452.15     69.72 o 
  -4   6   8      100.40      156.37     61.30 o 
  -3   6   8     1750.24     1918.44    104.80 o 
  -2   6   8      857.76      813.24     67.02 o 
  -1   6   8      706.72      709.43     66.51 o 
   0   6   8     5164.53     4942.76    127.18 o 
   1   6   8     1451.96     1381.54    103.73 o 
   2   6   8     1702.32     1713.23     87.14 o 
   3   6   8      695.71      672.89     74.27 o 
   4   6   8      969.80     1064.51     94.98 o 
   5   6   8      171.85      248.33    115.00 o 
   6   6   8     3348.01     3084.88    189.73 o 
   7   6   8      206.69      462.36    137.18 o 
   8   6   8      935.79      971.19    230.67 o 
  -9   7   8       78.17      436.45     76.72 o 
  -8   7   8        4.60       55.01     50.78 o 
  -7   7   8      278.35      372.18     90.99 o 
  -6   7   8      181.98      196.55     68.33 o 
  -5   7   8     3535.30     3179.05    127.31 o 
  -4   7   8     9647.26     9097.27    309.29 o 
  -3   7   8     1386.44     1470.81    107.46 o 
  -2   7   8    28027.10    25755.51    498.02 o 
  -1   7   8     2946.63     2823.22    103.97 o 
   0   7   8    13916.93    13367.71    214.80 o 
   1   7   8      349.95      333.73     56.39 o 
   2   7   8     3217.27     3143.51    115.47 o 
   3   7   8       89.24      -58.24     58.24 o 
   4   7   8     1043.07      910.63    115.24 o 
   5   7   8      148.12      158.66     84.33 o 
   6   7   8        0.34      -17.30     73.21 o 
   7   7   8      568.67      697.61    119.26 o 
   8   7   8       71.07      508.90     96.59 o 
  -9   8   8      310.99      807.07    100.40 o 
  -8   8   8     1750.41     2010.32    124.23 o 
  -7   8   8       69.79      357.18     95.65 o 
  -6   8   8      400.18      378.83     64.10 o 
  -5   8   8        1.27       29.21     49.79 o 
  -4   8   8     1199.26     1322.11     94.19 o 
  -3   8   8      409.28      305.73     65.10 o 
  -2   8   8       18.52       11.27     53.58 o 
  -1   8   8        4.57        0.56     47.89 o 
   0   8   8     4980.97     4842.28    141.43 o 
   1   8   8      355.14      276.88     64.81 o 
   2   8   8     7442.41     6965.64    174.26 o 
   3   8   8       39.43       34.45     60.66 o 
   4   8   8       33.88      -24.29     71.57 o 
   5   8   8      949.53      821.99    119.94 o 
   6   8   8     2188.23     2011.24    164.90 o 
   7   8   8      265.03      588.87    101.57 o 
  -9   9   8      201.02      826.63    268.56 o 
  -8   9   8       12.41      429.07     71.84 o 
  -7   9   8        4.37      294.33     81.48 o 
  -6   9   8      202.36      246.36     57.35 o 
  -5   9   8       73.29       60.41     61.06 o 
  -4   9   8     1589.77     1368.52    117.89 o 
  -3   9   8     5009.19     4692.37    219.25 o 
  -2   9   8    10485.60     9775.85    230.27 o 
  -1   9   8     8547.99     7743.22    175.29 o 
   0   9   8     5562.44     5001.67    191.32 o 
   1   9   8     7069.91     6570.44    171.02 o 
   2   9   8     1249.66     1088.10     91.39 o 
   3   9   8     2567.24     2234.30    177.99 o 
   4   9   8      173.45       92.49     77.39 o 
   5   9   8       31.73      172.91     88.87 o 
   6   9   8      177.43      238.00     90.31 o 
   7   9   8        5.30       18.59    113.22 o 
  -8  10   8     2296.47     2926.74    204.90 o 
  -7  10   8       11.24      113.59     78.16 o 
  -6  10   8      438.99      490.84    101.83 o 
  -5  10   8       61.80      212.15     67.10 o 
  -4  10   8       90.53      133.41     67.68 o 
  -3  10   8      621.54      674.37     88.01 o 
  -2  10   8      844.54      883.15    130.26 o 
  -1  10   8     1529.40     1341.81    164.88 o 
   0  10   8      688.77      691.25     77.88 o 
   1  10   8     2285.86     2260.15    116.90 o 
   2  10   8      365.72      389.47     72.78 o 
   3  10   8      380.85      555.55    124.69 o 
   4  10   8     2501.08     2124.54    162.92 o 
   5  10   8      233.10      331.43     99.35 o 
   6  10   8     2264.62     2362.72    200.17 o 
   7  10   8      564.03      748.20    103.63 o 
  -8  11   8        5.63      584.91    192.20 o 
  -7  11   8        3.67      392.44    106.38 o 
  -6  11   8     3602.47     3207.88    231.92 o 
  -5  11   8      479.82      445.85     97.24 o 
  -4  11   8     3283.96     3238.39    231.87 o 
  -3  11   8     3582.38     3431.77    155.74 o 
  -2  11   8      534.22      455.21     85.69 o 
  -1  11   8    10985.00     9937.15    242.50 o 
   0  11   8      246.81      304.39     66.10 o 
   1  11   8     3985.19     3826.36    149.46 o 
   2  11   8      782.97      840.05    101.84 o 
   3  11   8      256.84      471.95     86.40 o 
   4  11   8      352.43      452.45     98.22 o 
   5  11   8       88.07      258.62     96.71 o 
   6  11   8        3.48      251.40    121.04 o 
  -7  12   8     1363.59     1914.29    179.73 o 
  -6  12   8      163.52      452.71    130.50 o 
  -5  12   8     1174.45     1323.07    131.72 o 
  -4  12   8     2027.06     1924.70    154.67 o 
  -3  12   8      205.35      206.03     88.24 o 
  -2  12   8     1892.26     1981.20    156.33 o 
  -1  12   8        4.64       49.23     85.26 o 
   0  12   8       20.29        7.80     57.93 o 
   1  12   8       55.79      253.52     74.13 o 
   2  12   8       52.31       70.67     55.49 o 
   3  12   8     1122.63     1396.53    138.31 o 
   4  12   8      429.38      724.66    113.34 o 
   5  12   8     1794.57     2259.64    165.54 o 
  -6  13   8     1631.78     1466.24    148.11 o 
  -5  13   8     1095.37     1306.82    155.64 o 
  -4  13   8     2759.76     2421.00    172.15 o 
  -3  13   8      327.50      275.81     94.91 o 
  -2  13   8      499.96      532.40    106.53 o 
  -1  13   8        0.32       63.82     81.33 o 
   0  13   8      615.44      588.07    106.12 o 
   1  13   8       12.55      108.74     76.72 o 
   2  13   8     3562.98     3456.90    186.77 o 
   3  13   8      384.03      489.46     91.96 o 
   4  13   8     1411.77     1870.11    186.67 o 
   5  13   8      101.30      244.91    107.37 o 
  -5  14   8      290.47      577.36     93.34 o 
  -4  14   8     4072.00     3973.58    219.28 o 
  -3  14   8      554.41      551.04    107.57 o 
  -2  14   8     1703.72     1625.46    152.22 o 
  -1  14   8      219.26      163.12     97.54 o 
   0  14   8      313.17      472.69     97.86 o 
   1  14   8     1282.16     1412.87    112.56 o 
   2  14   8     4815.03     5058.04    216.61 o 
   3  14   8     1576.38     1897.34    142.93 o 
   4  14   8       40.74      282.40    148.91 o 
  -4  15   8        7.96      214.66     79.13 o 
  -3  15   8      804.37     1060.26    130.55 o 
  -2  15   8      561.98      792.52    118.83 o 
  -1  15   8      132.63      302.27    135.19 o 
   0  15   8      175.61      343.52    151.95 o 
   1  15   8      428.36      758.45    100.69 o 
   2  15   8     1793.75     2117.38    155.78 o 
  -2  16   8      276.12      506.02     91.77 o 
  -1  16   8       39.22      254.94    126.63 o 
   0  16   8     2045.96     1992.32    186.21 o 
  -9   0   9       51.99      130.60     95.66 o 
  -7   0   9     1535.04     1426.95    162.72 o 
  -5   0   9     5883.62     5186.95    199.02 o 
  -3   0   9      435.99      418.74     85.28 o 
  -1   0   9    16650.73    17054.29    256.85 o 
   1   0   9    18045.72    16258.11    637.07 o 
   3   0   9     4034.12     3758.82    221.84 o 
   5   0   9        3.94      108.31    140.06 o 
   7   0   9      243.13      412.50    185.66 o 
 -10   1   9     1007.31     1078.77    171.95 o 
  -9   1   9      465.86      498.54     71.07 o 
  -8   1   9     1030.80     1092.77     93.77 o 
  -7   1   9      706.66      676.33     80.94 o 
  -6   1   9      390.19      363.27     69.86 o 
  -5   1   9     3466.75     3389.97    133.16 o 
  -4   1   9       38.35        2.54     53.97 o 
  -3   1   9       41.07       62.69     47.58 o 
  -2   1   9     2097.26     2252.26     83.78 o 
  -1   1   9      602.87      506.75     54.24 o 
   0   1   9     3514.69     3373.95     97.91 o 
   1   1   9    12718.05    12010.50    165.99 o 
   2   1   9     2964.23     2749.75    100.29 o 
   3   1   9     9130.22     8124.04    216.66 o 
   4   1   9     2467.25     2184.97    132.89 o 
   5   1   9      662.44      732.60    116.76 o 
   6   1   9      121.19      138.04     69.34 o 
   7   1   9     2252.70     2195.47    142.60 o 
   8   1   9        0.84      331.36    107.23 o 
 -10   2   9     1783.66     2032.45    203.93 o 
  -9   2   9      401.40      507.34     67.84 o 
  -8   2   9     1517.17     1448.59    101.90 o 
  -7   2   9      936.93      868.56     88.17 o 
  -6   2   9      468.92      444.96     71.07 o 
  -5   2   9     6245.28     5698.56    160.51 o 
  -4   2   9     2925.57     2948.11    124.87 o 
  -3   2   9     1134.08     1081.96     74.73 o 
  -2   2   9     4992.98     4708.72    109.99 o 
  -1   2   9     3098.29     2961.76     93.67 o 
   0   2   9     6894.15     6682.48    127.32 o 
   1   2   9     4730.75     4381.51    106.39 o 
   2   2   9     3026.09     2784.40     91.95 o 
   3   2   9       86.88       53.93     66.37 o 
   4   2   9      876.07      903.18    107.94 o 
   5   2   9      180.62      212.26     75.27 o 
   6   2   9      113.89      175.16     71.62 o 
   7   2   9       51.62      235.38     74.20 o 
   8   2   9       56.76      477.30     78.26 o 
 -10   3   9      354.09      811.75    141.68 o 
  -9   3   9      907.95     1156.26    126.95 o 
  -8   3   9      197.97      262.24     66.50 o 
  -7   3   9     7894.10     6823.12    183.75 o 
  -6   3   9       88.80        6.14     54.52 o 
  -5   3   9     6594.48     5736.82    248.66 o 
  -4   3   9     1119.78     1255.05    106.43 o 
  -3   3   9       43.16       33.09     57.56 o 
  -2   3   9     2799.45     2574.52     97.28 o 
  -1   3   9      811.14      856.17     71.40 o 
   0   3   9     7366.22     7117.59    148.85 o 
   1   3   9       56.48       44.11     43.37 o 
   2   3   9     6042.56     5518.71    116.87 o 
   3   3   9      752.88      626.45    123.85 o 
   4   3   9     2282.89     2197.45    132.68 o 
   5   3   9     2066.20     2090.49    132.43 o 
   6   3   9      161.00      292.08     76.88 o 
   7   3   9     2946.32     3052.17    164.19 o 
   8   3   9      211.68      525.63     79.84 o 
 -10   4   9      587.69      788.03    128.03 o 
  -9   4   9     3666.20     3995.94    151.14 o 
  -8   4   9     1471.84     1367.88    101.26 o 
  -7   4   9       53.98      102.64     80.43 o 
  -6   4   9     1958.68     1923.32    124.26 o 
  -5   4   9     4013.45     3697.83    153.65 o 
  -4   4   9      131.89      156.72     60.72 o 
  -3   4   9     4936.89     4674.22    140.49 o 
  -2   4   9     1256.00     1285.84     91.42 o 
  -1   4   9     2432.66     2551.40    101.86 o 
   0   4   9     2095.73     2068.10     96.45 o 
   1   4   9        6.21       14.43     52.76 o 
   2   4   9     1770.12     1696.47    101.82 o 
   3   4   9     2665.13     2392.47    113.40 o 
   4   4   9     2651.24     2625.10    144.72 o 
   5   4   9     1799.36     1780.06    151.63 o 
   6   4   9     4348.29     3778.94    171.51 o 
   7   4   9      117.71      508.82     83.04 o 
   8   4   9      352.86      695.46     90.65 o 
 -10   5   9      526.09      789.33    268.29 o 
  -9   5   9     1155.24     1491.13    130.98 o 
  -8   5   9     2240.50     2330.68    162.63 o 
  -7   5   9     4893.80     4450.06    173.13 o 
  -6   5   9     6564.32     6428.14    251.68 o 
  -5   5   9       41.71       -1.91     59.76 o 
  -4   5   9     1232.13     1208.39     92.02 o 
  -3   5   9     4623.56     4443.23    141.36 o 
  -2   5   9     1369.28     1261.83     92.92 o 
  -1   5   9    11962.99    11391.52    183.58 o 
   0   5   9      132.13       92.51     55.77 o 
   1   5   9      444.50      378.13     70.88 o 
   2   5   9      387.89      427.18     62.24 o 
   3   5   9        7.54      -25.33     48.65 o 
   4   5   9       23.66       74.41     63.90 o 
   5   5   9      573.01      576.63     88.45 o 
   6   5   9     1825.45     2010.58    252.56 o 
   7   5   9      849.88      867.89    130.36 o 
   8   5   9      408.37      550.59    103.39 o 
  -9   6   9     2277.62     2921.13    317.23 o 
  -8   6   9       38.23      197.53     58.10 o 
  -7   6   9     1455.78     1565.36    119.52 o 
  -6   6   9     2390.64     2352.33    138.12 o 
  -5   6   9       20.43       39.02     62.47 o 
  -4   6   9     7941.16     7069.12    175.72 o 
  -3   6   9      268.32      164.95     62.52 o 
  -2   6   9     1422.67     1457.63     96.46 o 
  -1   6   9      507.49      408.45     60.79 o 
   0   6   9      670.91      660.46     68.60 o 
   1   6   9       42.70       75.37     56.16 o 
   2   6   9       39.44       44.91     46.75 o 
   3   6   9     2272.80     2298.85    173.84 o 
   4   6   9      951.63     1132.62    180.83 o 
   5   6   9     4296.00     4227.84    212.41 o 
   6   6   9      839.85      903.77    123.04 o 
   7   6   9      295.50      653.07    165.07 o 
  -9   7   9      512.30      894.06     86.23 o 
  -8   7   9      941.74     1038.19    103.94 o 
  -7   7   9       68.44      218.32     62.89 o 
  -6   7   9     1741.20     1753.13    126.88 o 
  -5   7   9     4255.99     4065.03    141.87 o 
  -4   7   9      209.36      214.09     64.05 o 
  -3   7   9    14603.87    13803.51    294.37 o 
  -2   7   9        2.79        7.83     56.98 o 
  -1   7   9     8981.39     8642.48    167.48 o 
   0   7   9      917.20      837.75     71.70 o 
   1   7   9        1.94       39.38     46.06 o 
   2   7   9      484.92      379.19     68.33 o 
   3   7   9     3455.98     3197.59    154.33 o 
   4   7   9      527.81      452.92     98.94 o 
   5   7   9     1259.64     1373.65    141.62 o 
   6   7   9      527.82      531.96    110.76 o 
   7   7   9        3.34      177.52    157.71 o 
  -9   8   9     1850.41     2163.85    302.21 o 
  -8   8   9      167.99      537.80     74.39 o 
  -7   8   9     2181.86     2354.61    168.58 o 
  -6   8   9      263.43      299.12     92.60 o 
  -5   8   9      659.89      819.66     83.35 o 
  -4   8   9        1.96      -46.84     46.84 o 
  -3   8   9     1186.59     1126.09     89.69 o 
  -2   8   9     1115.14     1181.89    103.21 o 
  -1   8   9     6807.31     6386.94    191.76 o 
   0   8   9     1464.01     1399.94     91.88 o 
   1   8   9      378.07      432.93     69.64 o 
   2   8   9        8.55      105.23     54.86 o 
   3   8   9     3389.30     3072.09    154.73 o 
   4   8   9      997.32      778.65    116.30 o 
   5   8   9     5740.60     5164.33    237.15 o 
   6   8   9     1116.57     1449.98    162.53 o 
   7   8   9     2090.31     2222.01    168.89 o 
  -8   9   9     1123.48     1507.54    163.17 o 
  -7   9   9        5.12      372.94     60.48 o 
  -6   9   9     3301.17     3332.96    187.00 o 
  -5   9   9      190.27      186.23     81.67 o 
  -4   9   9     2324.16     2151.52    152.43 o 
  -3   9   9     5632.61     5254.14    180.94 o 
  -2   9   9     2880.16     2996.91    148.56 o 
  -1   9   9     2289.14     2261.38    131.97 o 
   0   9   9      259.38      211.04     66.76 o 
   1   9   9      239.69      325.11     66.24 o 
   2   9   9     1009.82      938.12    100.61 o 
   3   9   9     2594.49     2358.06    141.44 o 
   4   9   9      344.39      519.02    102.15 o 
   5   9   9     1051.61     1132.46    136.81 o 
   6   9   9      209.66      550.22    146.71 o 
  -8  10   9     1266.18     1253.07    207.14 o 
  -7  10   9      213.37      580.49    152.46 o 
  -6  10   9     2622.80     2527.46    170.33 o 
  -5  10   9     1854.47     1921.63    126.23 o 
  -4  10   9     1427.48     1594.69    117.29 o 
  -3  10   9      353.75      368.46     80.07 o 
  -2  10   9     3431.01     3416.66    157.78 o 
  -1  10   9      695.91      807.13    104.49 o 
   0  10   9     1735.35     1673.40    104.42 o 
   1  10   9       67.52      144.90     60.85 o 
   2  10   9       17.92      138.22     71.32 o 
   3  10   9     1813.46     1831.96    127.96 o 
   4  10   9      870.34     1309.40    137.17 o 
   5  10   9     2642.63     2704.26    186.23 o 
   6  10   9     4000.70     3511.06    207.55 o 
  -7  11   9     5834.27     4875.22    270.82 o 
  -6  11   9     1827.01     1763.29    141.73 o 
  -5  11   9     1536.93     1726.76    192.07 o 
  -4  11   9     4583.02     4270.00    177.63 o 
  -3  11   9       20.99      162.48    102.33 o 
  -2  11   9     3498.98     3567.14    161.81 o 
  -1  11   9      763.06      974.64    100.23 o 
   0  11   9     1393.72     1351.79    196.17 o 
   1  11   9        0.22       35.16     54.12 o 
   2  11   9      232.32      229.40     92.11 o 
   3  11   9      799.88      895.99    101.29 o 
   4  11   9      292.30      543.00    132.59 o 
   5  11   9      628.14      924.25    124.71 o 
  -7  12   9      640.94      738.52    177.49 o 
  -6  12   9      125.20      285.93    117.36 o 
  -5  12   9     6685.94     5760.55    237.88 o 
  -4  12   9       95.36      227.10     85.04 o 
  -3  12   9     5863.42     5375.74    225.06 o 
  -2  12   9      477.26      495.12    108.65 o 
  -1  12   9      116.85      106.75     89.91 o 
   0  12   9      919.36      974.35    150.11 o 
   1  12   9      263.64      535.61     75.78 o 
   2  12   9      207.38      365.46     87.94 o 
   3  12   9      110.64      311.80     96.93 o 
   4  12   9     1245.17     1436.94    133.67 o 
   5  12   9      192.31      478.75     87.85 o 
  -6  13   9      141.54      243.39    120.56 o 
  -5  13   9     1801.63     2120.27    159.63 o 
  -4  13   9       26.37      133.01     81.66 o 
  -3  13   9       47.46      117.83    117.91 o 
  -2  13   9     1613.17     1547.16    242.42 o 
  -1  13   9       88.56      152.36    120.63 o 
   0  13   9     1645.91     1870.47    152.26 o 
   1  13   9      845.24     1068.62     98.72 o 
   2  13   9      199.01      389.88     83.99 o 
   3  13   9     1463.25     1763.26    138.85 o 
   4  13   9     1045.10     1362.03    184.64 o 
  -5  14   9     1448.64     1566.26    135.47 o 
  -4  14   9     1376.81     1590.40    262.20 o 
  -3  14   9      248.53      264.32     94.59 o 
  -2  14   9     1322.59     1380.86    146.77 o 
  -1  14   9     1179.04     1450.80    244.92 o 
   0  14   9      608.72      867.49    116.70 o 
   1  14   9     4262.37     4205.84    391.53 o 
   2  14   9      355.60      718.57    103.61 o 
   3  14   9      639.03      997.19    135.66 o 
  -3  15   9        6.00      231.79     69.68 o 
  -2  15   9       54.47      213.27    128.95 o 
  -1  15   9      425.85      582.74    108.77 o 
   0  15   9      101.43      308.96     85.09 o 
   1  15   9     2723.18     3141.70    178.06 o 
 -10   0  10      315.45      815.25    189.12 o 
  -8   0  10      415.14      403.57    177.76 o 
  -6   0  10      206.88      221.61    108.47 o 
  -4   0  10       74.12      -19.31     73.65 o 
  -2   0  10     4716.86     4345.58    145.96 o 
   0   0  10     5932.82     5965.54    197.95 o 
   2   0  10        1.67       34.52     58.60 o 
   4   0  10       90.95      179.96     98.46 o 
   6   0  10      111.28      375.37    199.04 o 
 -10   1  10      101.36      323.09     51.25 o 
  -9   1  10        2.19      152.08     59.28 o 
  -8   1  10     4622.31     4275.94    177.80 o 
  -7   1  10      430.60      522.04     78.31 o 
  -6   1  10     3484.53     3167.10    138.28 o 
  -5   1  10     2408.79     2037.19    120.87 o 
  -4   1  10      732.84      682.44     79.69 o 
  -3   1  10     6268.99     5853.98    159.23 o 
  -2   1  10     4119.41     4080.65    107.53 o 
  -1   1  10     2969.48     2684.38     95.01 o 
   0   1  10    10377.09    10205.22    162.82 o 
   1   1  10     1874.04     1777.21     90.69 o 
   2   1  10     4315.36     3921.06    115.13 o 
   3   1  10       96.69       18.00     62.39 o 
   4   1  10      319.26      353.99     79.59 o 
   5   1  10      827.92      786.28     99.35 o 
   6   1  10     5307.49     4637.97    188.78 o 
   7   1  10      196.79      522.14    104.09 o 
 -10   2  10       38.50      210.79     48.25 o 
  -9   2  10      722.09      908.67    102.26 o 
  -8   2  10      322.61      540.66     75.43 o 
  -7   2  10      354.15      330.38     70.33 o 
  -6   2  10     1759.01     1783.85    113.96 o 
  -5   2  10     1440.54     1349.47     98.92 o 
  -4   2  10     1055.77     1041.05     86.43 o 
  -3   2  10     2757.98     2460.88    101.18 o 
  -2   2  10     4547.56     4447.99    126.97 o 
  -1   2  10      926.98      783.96     66.06 o 
   0   2  10     7829.09     7565.82    142.34 o 
   1   2  10      865.46      891.95     62.44 o 
   2   2  10     1074.47     1152.82     75.19 o 
   3   2  10      459.35      445.89     83.67 o 
   4   2  10        8.70       39.40     62.78 o 
   5   2  10      512.65      584.77    114.89 o 
   6   2  10      116.93      149.02     63.92 o 
   7   2  10       11.85      217.75    112.21 o 
  -9   3  10      561.74      803.70    103.06 o 
  -8   3  10     2310.03     2320.37    124.49 o 
  -7   3  10     2071.33     1983.82    137.54 o 
  -6   3  10        5.70        9.06     59.04 o 
  -5   3  10     7162.58     6302.24    175.62 o 
  -4   3  10     6899.60     6202.66    167.65 o 
  -3   3  10     9274.35     8097.36    201.92 o 
  -2   3  10     2284.80     2169.46    125.03 o 
  -1   3  10     2609.52     2637.01     95.61 o 
   0   3  10      231.47      245.84     50.61 o 
   1   3  10     4374.15     3965.22    108.10 o 
   2   3  10      345.19      298.85     47.43 o 
   3   3  10      115.89      115.89     68.06 o 
   4   3  10      359.60      408.99     82.06 o 
   5   3  10     1138.50     1190.29    113.89 o 
   6   3  10     1239.79     1274.43    117.42 o 
   7   3  10      781.09      932.51    118.40 o 
  -9   4  10      518.30      868.91     91.06 o 
  -8   4  10     1618.04     1925.43    117.19 o 
  -7   4  10      593.50      474.07     79.53 o 
  -6   4  10     6751.63     6670.20    245.93 o 
  -5   4  10      398.04      409.67     81.53 o 
  -4   4  10     4649.40     4407.44    168.39 o 
  -3   4  10      774.82      745.98     79.39 o 
  -2   4  10      752.19      812.63     82.37 o 
  -1   4  10     1909.21     1930.11     94.11 o 
   0   4  10     7640.46     7515.44    160.60 o 
   1   4  10     2110.27     2062.19    111.58 o 
   2   4  10      570.73      681.94     56.31 o 
   3   4  10     3554.37     3366.36    174.95 o 
   4   4  10      323.18      258.35     76.00 o 
   5   4  10      176.62      348.56    113.63 o 
   6   4  10       46.11      218.03     72.59 o 
   7   4  10     1254.83     1516.20    137.09 o 
  -9   5  10     1371.56     1533.63    139.33 o 
  -8   5  10      323.92      594.38    149.32 o 
  -7   5  10     1877.20     1965.03    132.94 o 
  -6   5  10     1400.52     1452.73    118.43 o 
  -5   5  10      422.93      410.17     84.26 o 
  -4   5  10     9502.35     8629.67    226.89 o 
  -3   5  10      250.20      200.99     64.80 o 
  -2   5  10    17686.66    17056.56    266.52 o 
  -1   5  10      791.02      793.11     84.63 o 
   0   5  10      203.58      168.94     58.61 o 
   1   5  10       53.48      -12.35     57.84 o 
   2   5  10      173.63       97.99     52.49 o 
   3   5  10      205.12      194.38     70.79 o 
   4   5  10       19.74      156.65     68.70 o 
   5   5  10      426.77      492.05    139.09 o 
   6   5  10       22.80      146.98     77.22 o 
   7   5  10      234.88      334.52     85.14 o 
  -9   6  10     1863.02     2240.35    124.02 o 
  -8   6  10     1845.36     2233.76    137.44 o 
  -7   6  10     2142.11     2401.65    143.47 o 
  -6   6  10      878.50      873.60    100.46 o 
  -5   6  10     2594.59     2464.57    143.34 o 
  -4   6  10       48.73       63.52     55.57 o 
  -3   6  10        9.31      -15.82     54.17 o 
  -2   6  10       19.76      -53.55     53.55 o 
  -1   6  10      976.51      927.75     88.71 o 
   0   6  10        7.53       14.07     44.87 o 
   1   6  10     1623.55     1723.12    102.90 o 
   2   6  10     3403.08     3219.85    130.91 o 
   3   6  10     3712.65     3714.55    159.52 o 
   4   6  10     7919.37     6732.18    255.91 o 
   5   6  10     1298.75     1288.29    142.17 o 
   6   6  10      646.63      888.02    121.85 o 
   7   6  10      581.02      672.78    101.07 o 
  -8   7  10       64.40      474.93     75.67 o 
  -7   7  10       19.61      343.63     74.11 o 
  -6   7  10       55.85      163.52     69.06 o 
  -5   7  10        9.04       43.70     59.36 o 
  -4   7  10     5123.83     4571.08    152.85 o 
  -3   7  10     1935.41     2022.96    113.57 o 
  -2   7  10     1502.47     1378.29    100.14 o 
  -1   7  10      508.18      479.68     73.93 o 
   0   7  10      933.43     1053.85     85.23 o 
   1   7  10      157.41      169.35     61.01 o 
   2   7  10     3869.45     3714.26    160.84 o 
   3   7  10      200.40      272.64     89.99 o 
   4   7  10      445.89      425.16    105.37 o 
   5   7  10        0.48       77.23     84.67 o 
   6   7  10      284.73      650.70    106.22 o 
  -8   8  10     5022.30     5080.67    191.09 o 
  -7   8  10       96.05      460.44     75.12 o 
  -6   8  10      318.20      448.67     95.55 o 
  -5   8  10       32.81      157.46     63.19 o 
  -4   8  10      204.95      381.93     64.77 o 
  -3   8  10      142.73      189.71     86.54 o 
  -2   8  10       41.86      110.15     69.83 o 
  -1   8  10       48.95       -7.89     61.13 o 
   0   8  10     1925.49     1731.73    102.23 o 
   1   8  10      226.96      247.91     64.46 o 
   2   8  10     8008.68     7270.44    216.68 o 
   3   8  10      835.89      940.49    172.85 o 
   4   8  10    11037.56     9894.66    313.90 o 
   5   8  10      832.03     1089.74    133.15 o 
   6   8  10     2870.02     3076.37    196.18 o 
  -8   9  10        0.38      430.81     84.37 o 
  -7   9  10      298.12      586.53    107.39 o 
  -6   9  10        1.09      129.01    126.05 o 
  -5   9  10      229.62      392.39    104.35 o 
  -4   9  10      882.70      873.68     98.90 o 
  -3   9  10       36.49      -43.91     57.55 o 
  -2   9  10     1274.16     1335.00    113.71 o 
  -1   9  10      533.03      565.04     91.92 o 
   0   9  10     2340.75     2178.92    188.25 o 
   1   9  10      526.03      720.14     81.69 o 
   2   9  10     2171.96     2241.59    136.63 o 
   3   9  10      150.07      308.50     96.54 o 
   4   9  10       26.74       93.90     82.17 o 
   5   9  10       10.98      218.36     83.11 o 
  -7  10  10     1273.95     1799.24    194.88 o 
  -6  10  10     1521.12     1898.77    266.51 o 
  -5  10  10      652.96     1042.41    127.19 o 
  -4  10  10     1434.63     1356.63    147.86 o 
  -3  10  10      403.94      462.16     84.09 o 
  -2  10  10      238.83      406.95     83.26 o 
  -1  10  10      738.50      876.97    112.49 o 
   0  10  10      229.50      326.15     82.85 o 
   1  10  10     3193.88     3235.63    154.45 o 
   2  10  10       85.48      318.86    114.08 o 
   3  10  10     7294.71     6638.76    270.46 o 
   4  10  10      483.66      655.47    110.31 o 
   5  10  10     2656.50     3005.97    196.15 o 
  -7  11  10      119.75      400.77     89.88 o 
  -6  11  10       37.10      265.82    208.54 o 
  -5  11  10     1194.44     1414.93    168.25 o 
  -4  11  10     3009.79     3080.02    169.43 o 
  -3  11  10      357.69      424.57    168.50 o 
  -2  11  10     2077.27     2254.18    189.13 o 
  -1  11  10        7.17      164.04     64.65 o 
   0  11  10        7.32      114.98     67.98 o 
   1  11  10       95.95      298.02     80.78 o 
   2  11  10       61.51      173.78     66.66 o 
   3  11  10      659.26     1233.30    149.47 o 
   4  11  10       38.49      363.49     85.91 o 
  -6  12  10     6064.33     5007.46    487.82 o 
  -5  12  10      436.89      520.12    101.43 o 
  -4  12  10     2735.29     2707.75    177.59 o 
  -3  12  10     1210.96     1158.24    134.34 o 
  -2  12  10      499.81      828.83    193.69 o 
  -1  12  10      388.39      645.84     99.83 o 
   0  12  10     3559.16     3596.36    208.64 o 
   1  12  10      634.33     1028.38    102.43 o 
   2  12  10     3584.67     3760.12    172.14 o 
   3  12  10     2626.13     2800.70    189.53 o 
   4  12  10      643.08      845.77    103.92 o 
  -5  13  10      719.46      800.69    101.65 o 
  -4  13  10      126.56      279.63     89.38 o 
  -3  13  10     4404.17     4428.08    225.56 o 
  -2  13  10       13.97      176.48     92.09 o 
  -1  13  10     1323.92     1350.78    230.63 o 
   0  13  10      481.66      651.16    147.32 o 
   1  13  10       84.55      381.70     76.46 o 
   2  13  10     1144.84     1412.05    226.75 o 
  -3  14  10      138.39      438.36    102.70 o 
  -2  14  10     1486.08     1484.59    145.69 o 
  -1  14  10      453.01      619.69    108.89 o 
   0  14  10     3068.94     3044.15    258.81 o 
   1  14  10      141.50      443.94    122.43 o 
  -9   0  11      608.90      806.80    211.24 o 
  -7   0  11     1096.52     1202.76    162.50 o 
  -5   0  11     2477.63     2344.57    200.80 o 
  -3   0  11      890.88      804.59    132.98 o 
  -1   0  11     1183.09     1242.05    117.20 o 
   1   0  11      197.47      152.05     70.11 o 
   3   0  11        4.70      -14.56     84.11 o 
   5   0  11      170.85      345.39    236.86 o 
   7   0  11     2393.13     2340.83    345.79 o 
  -9   1  11     6524.81     5879.00    206.11 o 
  -8   1  11     2039.13     2012.14    136.49 o 
  -7   1  11     7761.71     6789.94    196.06 o 
  -6   1  11     4025.76     3624.69    152.44 o 
  -5   1  11     1090.78      916.14     91.43 o 
  -4   1  11     2375.05     2225.48    116.91 o 
  -3   1  11       16.42       11.15     52.30 o 
  -2   1  11     1831.62     1719.48     92.21 o 
  -1   1  11     1786.58     1695.83     83.58 o 
   0   1  11      880.94      805.30     73.93 o 
   1   1  11       50.86       10.48     44.18 o 
   2   1  11     1015.74     1066.45     84.21 o 
   3   1  11     2263.78     2171.67    137.69 o 
   4   1  11     2066.11     1933.24    136.31 o 
   5   1  11     8072.96     6852.25    227.73 o 
   6   1  11     1789.75     2008.59    171.95 o 
   7   1  11     3570.95     3527.72    177.17 o 
  -9   2  11        8.79      236.43     60.45 o 
  -8   2  11       32.23      240.60     62.58 o 
  -7   2  11     1656.70     1692.33    115.25 o 
  -6   2  11       29.35       67.66     60.34 o 
  -5   2  11       42.01       78.87     60.00 o 
  -4   2  11       53.99       14.52     53.00 o 
  -3   2  11     4005.44     3736.86    139.14 o 
  -2   2  11      186.29      218.00     55.99 o 
  -1   2  11     6207.76     6013.31    133.57 o 
   0   2  11       11.95        7.57     40.95 o 
   1   2  11      233.69      257.41     48.30 o 
   2   2  11       60.88      117.62     53.16 o 
   3   2  11     1049.45      945.09    104.15 o 
   4   2  11       13.06       94.73     65.78 o 
   5   2  11      161.45      299.27     96.56 o 
   6   2  11      142.28      340.81     78.65 o 
   7   2  11      210.16      364.66     83.03 o 
  -9   3  11      367.72      649.69     73.40 o 
  -8   3  11     3099.11     2976.27    143.90 o 
  -7   3  11      394.66      367.29     76.21 o 
  -6   3  11     7039.98     5941.09    182.41 o 
  -5   3  11     1689.54     1909.32    181.49 o 
  -4   3  11     4928.28     4428.90    149.80 o 
  -3   3  11      521.65      619.42     74.95 o 
  -2   3  11      414.26      357.75     59.72 o 
  -1   3  11      375.55      302.51     66.17 o 
   0   3  11      251.93      274.43     51.05 o 
   1   3  11     4102.06     4082.08    113.17 o 
   2   3  11     3620.54     3735.26    139.71 o 
   3   3  11       83.20      212.38     71.51 o 
   4   3  11     3445.33     3021.74    161.74 o 
   5   3  11      514.41      634.61    115.23 o 
   6   3  11     2304.58     2296.95    149.35 o 
  -9   4  11      236.99      655.03     86.02 o 
  -8   4  11      233.06      482.51     76.35 o 
  -7   4  11     1579.96     1898.34    138.72 o 
  -6   4  11       67.25      100.48     64.15 o 
  -5   4  11       52.32       88.31     59.25 o 
  -4   4  11     2151.74     1819.52    150.96 o 
  -3   4  11     7755.56     7350.24    204.25 o 
  -2   4  11     3933.51     3853.45    160.47 o 
  -1   4  11     6163.91     5606.10    184.11 o 
   0   4  11     4083.00     3972.74    113.84 o 
   1   4  11        6.67       73.72     58.80 o 
   2   4  11     1984.63     1914.77    166.78 o 
   3   4  11     1865.80     1761.60    128.63 o 
   4   4  11      742.31      774.88     97.64 o 
   5   4  11      420.36      494.17     87.57 o 
   6   4  11      208.45      562.98     84.09 o 
  -8   5  11       40.18      391.62     71.88 o 
  -7   5  11     1458.75     1644.76    113.24 o 
  -6   5  11      123.04      168.82     88.05 o 
  -5   5  11     5164.76     4747.95    183.84 o 
  -4   5  11      428.93      380.61     83.44 o 
  -3   5  11     2250.98     2345.40    121.33 o 
  -2   5  11       95.70       43.13     58.31 o 
  -1   5  11        8.12      -53.47     53.47 o 
   0   5  11       54.30       61.48     52.72 o 
   1   5  11     3328.88     3330.53    156.44 o 
   2   5  11        1.35       26.72     67.43 o 
   3   5  11     1188.05     1502.44    174.26 o 
   4   5  11        4.29      135.38     87.65 o 
   5   5  11      130.83      293.08     99.95 o 
   6   5  11       85.57       94.92    205.12 o 
  -8   6  11      346.70      705.46     86.24 o 
  -7   6  11     1540.44     1731.96    131.16 o 
  -6   6  11      225.55      493.59     85.55 o 
  -5   6  11     1171.78     1106.87    112.67 o 
  -4   6  11     3655.55     3656.20    172.46 o 
  -3   6  11       19.78      -12.31     56.23 o 
  -2   6  11     5812.55     5797.28    171.09 o 
  -1   6  11      182.86      277.55     70.44 o 
   0   6  11     8165.81     7606.61    170.08 o 
   1   6  11     6096.42     5535.43    145.00 o 
   2   6  11     1526.93     1590.24    120.55 o 
   3   6  11     4651.64     3981.26    216.85 o 
   4   6  11      256.24      472.29    104.68 o 
   5   6  11      236.10      319.37    100.36 o 
   6   6  11       20.96      137.69     70.12 o 
  -8   7  11      460.74      829.07     91.84 o 
  -7   7  11      201.15      464.97     80.22 o 
  -6   7  11      599.23      832.29     98.25 o 
  -5   7  11     1550.29     1792.55    188.85 o 
  -4   7  11     2395.41     2218.08    140.29 o 
  -3   7  11     1101.89     1036.75     93.15 o 
  -2   7  11        7.47       23.94     54.68 o 
  -1   7  11        1.32       39.43     63.54 o 
   0   7  11      609.20      685.92    102.56 o 
   1   7  11      544.94      647.88     75.53 o 
   2   7  11      331.61      392.76     82.66 o 
   3   7  11       40.65       42.61     82.69 o 
   4   7  11       90.61      292.74    125.38 o 
   5   7  11      170.93      342.23     84.67 o 
  -7   8  11      729.51     1166.48    170.91 o 
  -6   8  11       19.26      270.29     98.59 o 
  -5   8  11     5753.82     5383.48    264.33 o 
  -4   8  11      678.86      961.91     97.72 o 
  -3   8  11     1373.87     1227.40    112.15 o 
  -2   8  11        5.71       52.63     63.19 o 
  -1   8  11     3106.06     3112.20    157.56 o 
   0   8  11      474.41      468.33     84.12 o 
   1   8  11     8334.56     7300.08    197.58 o 
   2   8  11      730.60      762.37    126.12 o 
   3   8  11     5219.62     5015.16    233.47 o 
   4   8  11      551.99      471.82    113.52 o 
   5   8  11      239.61      543.76     94.83 o 
  -7   9  11      101.70      547.04    204.82 o 
  -6   9  11        9.14      363.89    218.26 o 
  -5   9  11      604.30      653.71    108.45 o 
  -4   9  11      200.37      263.48     81.06 o 
  -3   9  11      831.89     1108.77    106.69 o 
  -2   9  11       49.10       79.26     69.14 o 
  -1   9  11      859.31     1123.56    108.70 o 
   0   9  11      130.99      209.03     73.16 o 
   1   9  11     1138.04     1438.33     98.07 o 
   2   9  11       59.33      186.19     71.50 o 
   3   9  11       71.79      409.35     96.41 o 
   4   9  11       54.10      325.27     92.04 o 
   5   9  11      103.55      425.68    112.75 o 
  -6  10  11     1003.69     1197.50    127.33 o 
  -5  10  11      982.66     1194.02    127.76 o 
  -4  10  11     3153.78     3064.20    158.42 o 
  -3  10  11      553.50      691.66     94.98 o 
  -2  10  11     5752.94     5202.06    219.89 o 
  -1  10  11      876.34     1044.15    113.51 o 
   0  10  11     5333.59     4875.01    188.75 o 
   1  10  11      171.17      344.32    168.34 o 
   2  10  11     3443.94     3311.77    165.25 o 
   3  10  11     1105.09     1199.11    135.10 o 
   4  10  11     1115.83     1286.19    192.13 o 
  -6  11  11      914.71      981.75    134.17 o 
  -5  11  11     2422.80     2585.79    277.66 o 
  -4  11  11     1061.23     1358.56    170.30 o 
  -3  11  11      986.59     1326.94    132.34 o 
  -2  11  11      601.60      631.00     92.77 o 
  -1  11  11      918.92      906.59    147.91 o 
   0  11  11      135.84      355.17     81.09 o 
   1  11  11     2125.01     2148.48    186.43 o 
   2  11  11      594.48      728.19     91.68 o 
   3  11  11      906.60     1036.79    162.96 o 
  -5  12  11      759.81      937.45    185.59 o 
  -4  12  11      184.70      363.30     86.85 o 
  -3  12  11     2644.61     2876.95    185.09 o 
  -2  12  11      128.71      239.36     84.32 o 
  -1  12  11     7938.08     7163.65    231.58 o 
   0  12  11      325.97      439.22     76.05 o 
   1  12  11     1585.12     1845.68    163.19 o 
   2  12  11      453.19      546.45    122.27 o 
  -3  13  11      425.67      774.53    107.31 o 
  -2  13  11      395.17      509.04    106.64 o 
  -1  13  11      461.17      486.11    127.01 o 
   0  13  11      783.19     1219.85    123.29 o 
   1  13  11      900.82      974.75    141.34 o 
  -8   0  12     2312.36     2305.19    213.26 o 
  -6   0  12      813.64      785.29    146.08 o 
  -4   0  12      906.72      976.86    170.84 o 
  -2   0  12     5093.98     4815.89    256.00 o 
   0   0  12       76.67       30.38     82.76 o 
   2   0  12     1255.34     1094.83    151.07 o 
   4   0  12      742.12     1031.57    153.61 o 
   6   0  12     2235.52     2658.49    218.42 o 
  -8   1  12     2032.52     2172.09    145.82 o 
  -7   1  12       24.90      180.22     68.50 o 
  -6   1  12      231.25      228.56     81.12 o 
  -5   1  12       28.61      128.63     62.62 o 
  -4   1  12     3075.87     3210.43    142.60 o 
  -3   1  12      393.48      257.66     67.57 o 
  -2   1  12     1136.74     1236.65    146.20 o 
  -1   1  12     1862.92     1867.22    111.72 o 
   0   1  12      200.01      220.87     59.36 o 
   1   1  12      580.75      626.76     69.67 o 
   2   1  12     6411.68     6012.16    203.02 o 
   3   1  12     1622.08     1485.11    138.91 o 
   4   1  12     5186.95     4657.22    192.42 o 
   5   1  12      337.06      612.15    116.71 o 
   6   1  12      331.01      708.20    103.31 o 
  -8   2  12      671.26     1008.21    107.05 o 
  -7   2  12      301.50      465.29     77.39 o 
  -6   2  12      212.11      312.45     70.66 o 
  -5   2  12      255.08      339.69     73.82 o 
  -4   2  12     5312.97     4860.14    162.82 o 
  -3   2  12      183.10      275.19     66.21 o 
  -2   2  12     2999.73     3139.35    136.37 o 
  -1   2  12     3654.92     3436.68    124.26 o 
   0   2  12      553.58      555.62     60.49 o 
   1   2  12     1980.28     1914.80    130.91 o 
   2   2  12      387.40      509.84    121.47 o 
   3   2  12     1426.55     1467.42    120.85 o 
   4   2  12       13.82      144.15     71.06 o 
   5   2  12      275.07      498.75    115.85 o 
   6   2  12      256.89      579.80    116.41 o 
  -8   3  12        6.49      293.47    119.84 o 
  -7   3  12      875.40      949.63    109.85 o 
  -6   3  12      995.84      970.45     97.63 o 
  -5   3  12       16.57      -26.18     55.36 o 
  -4   3  12      302.43      161.85     63.97 o 
  -3   3  12       77.79       83.14     56.93 o 
  -2   3  12     4443.21     3996.34    131.32 o 
  -1   3  12     3525.07     3306.58    121.83 o 
   0   3  12     5756.95     5438.38    148.13 o 
   1   3  12     2237.52     2480.58    116.60 o 
   2   3  12      240.33      440.39     81.32 o 
   3   3  12     2928.89     2730.72    153.44 o 
   4   3  12     1594.35     1808.51    132.24 o 
   5   3  12     2912.27     2808.18    157.91 o 
  -8   4  12       35.95      245.03     61.95 o 
  -7   4  12      494.36      724.55     86.34 o 
  -6   4  12      507.68      572.88     86.42 o 
  -5   4  12      713.84      884.48     92.24 o 
  -4   4  12     4534.68     4189.10    157.71 o 
  -3   4  12     3878.74     3688.55    146.20 o 
  -2   4  12     1514.32     1634.17     94.83 o 
  -1   4  12     2518.02     2431.02    109.72 o 
   0   4  12      331.81      356.52     59.23 o 
   1   4  12      344.93      407.17     55.39 o 
   2   4  12     3265.72     3095.01    159.95 o 
   3   4  12       71.95      254.76     72.52 o 
   4   4  12     1685.37     1824.95    135.84 o 
   5   4  12      160.10      446.20     92.30 o 
  -8   5  12       76.92      350.62     74.61 o 
  -7   5  12      762.15     1115.59     99.99 o 
  -6   5  12     2431.64     2608.34    137.43 o 
  -5   5  12      607.23      654.02     84.43 o 
  -4   5  12      470.10      392.41    101.13 o 
  -3   5  12     1460.46     1394.81    186.09 o 
  -2   5  12     2633.40     2676.65    149.29 o 
  -1   5  12      121.50       85.95     74.28 o 
   0   5  12     7023.66     6350.77    157.03 o 
   1   5  12      142.12      233.93     53.24 o 
   2   5  12     1439.75     1392.32    146.07 o 
   3   5  12      414.62      487.28     80.59 o 
   4   5  12      227.66      382.71     85.06 o 
   5   5  12     1512.21     1267.95    149.46 o 
  -7   6  12     2840.29     3001.94    167.05 o 
  -6   6  12     2289.99     2325.44    174.40 o 
  -5   6  12     2156.35     2338.39    171.83 o 
  -4   6  12      697.06      749.42     99.62 o 
  -3   6  12     2903.61     2898.34    160.91 o 
  -2   6  12      249.10      296.94     70.13 o 
  -1   6  12      719.84      957.99     91.53 o 
   0   6  12     1568.66     1553.94    108.35 o 
   1   6  12     1045.64     1162.88     89.12 o 
   2   6  12     2879.27     3153.47    184.77 o 
   3   6  12     1117.50     1261.82    131.12 o 
   4   6  12       15.51      369.34     98.43 o 
   5   6  12      683.18      988.86    127.16 o 
  -7   7  12       16.86      168.26     63.49 o 
  -6   7  12     3161.31     3393.35    171.86 o 
  -5   7  12       59.89      208.10    102.38 o 
  -4   7  12     3427.53     3598.99    170.35 o 
  -3   7  12     1103.26     1156.20    106.18 o 
  -2   7  12       37.59       57.31     66.32 o 
  -1   7  12     1003.09     1356.81    114.46 o 
   0   7  12      257.88      448.14     82.66 o 
   1   7  12      300.05      433.50    117.40 o 
   2   7  12       11.44      175.79     81.55 o 
   3   7  12        0.88      188.39    139.67 o 
   4   7  12       32.34      302.20    144.87 o 
  -7   8  12      138.37      493.88    100.97 o 
  -6   8  12     6592.03     6231.05    256.87 o 
  -5   8  12      548.77      714.68    116.10 o 
  -4   8  12     2684.44     2499.13    243.96 o 
  -3   8  12        7.27      212.54     65.12 o 
  -2   8  12      283.39      326.24     76.74 o 
  -1   8  12      827.58      925.13    193.25 o 
   0   8  12      676.04     1010.56    149.99 o 
   1   8  12      573.66      731.40    164.37 o 
   2   8  12      969.64     1468.73    170.91 o 
   3   8  12       47.32      346.11     84.46 o 
   4   8  12     1188.32     1313.71    136.26 o 
  -6   9  12     1839.23     2171.67    217.18 o 
  -5   9  12     1207.63     1369.87    201.28 o 
  -4   9  12     2039.96     2332.86    411.17 o 
  -3   9  12     1240.90     1293.31    117.09 o 
  -2   9  12      462.29      744.11     93.43 o 
  -1   9  12       14.83      125.19     67.97 o 
   0   9  12      963.63     1063.15    108.09 o 
   1   9  12       17.03      125.44     88.00 o 
   2   9  12       15.88      297.74     85.59 o 
   3   9  12      174.68      414.64    114.79 o 
  -5  10  12     1649.97     2048.45    214.16 o 
  -4  10  12      302.73      768.47    106.20 o 
  -3  10  12     4919.77     5097.73    197.87 o 
  -2  10  12     1159.81     1299.58    119.03 o 
  -1  10  12     1417.82     1609.18    124.49 o 
   0  10  12      429.41      632.68    105.82 o 
   1  10  12      433.15      667.29    145.17 o 
   2  10  12      248.07      389.33    126.97 o 
   3  10  12        4.32      280.27     93.22 o 
  -4  11  12       20.54      403.17     69.31 o 
  -3  11  12     1424.21     1728.10    127.86 o 
  -2  11  12     2814.80     3170.29    166.78 o 
  -1  11  12       76.78      367.19     97.73 o 
   0  11  12     3715.49     4254.42    181.21 o 
   1  11  12      585.71      815.74    130.57 o 
   2  11  12      611.20      878.75    136.02 o 
  -2  12  12     1372.65     1464.19    116.43 o 
  -1  12  12     1093.59     1370.39    114.19 o 
   0  12  12       61.81      392.24     66.97 o 
  -7   0  13        5.42      221.02     86.35 o 
  -5   0  13     8530.45     7393.05    334.76 o 
  -3   0  13    14774.92    13444.54    430.07 o 
  -1   0  13     1524.73     1592.35    445.33 o 
   1   0  13      215.08      256.65     86.94 o 
   3   0  13      143.75      344.91    105.60 o 
   5   0  13      139.24      409.15     99.05 o 
  -8   1  13     1023.00     1050.81    118.38 o 
  -7   1  13     1229.44     1357.57    129.21 o 
  -6   1  13      949.74     1196.96    110.88 o 
  -5   1  13     3097.12     2858.49    171.24 o 
  -4   1  13      781.84      817.76    107.88 o 
  -3   1  13      594.69      464.36    110.36 o 
  -2   1  13      352.26      239.85     79.86 o 
  -1   1  13      150.99       86.41     71.09 o 
   0   1  13      117.83      131.60     53.66 o 
   1   1  13     1476.82     1556.06    167.61 o 
   2   1  13      154.54      243.39     69.21 o 
   3   1  13      985.63     1024.37    107.58 o 
   4   1  13        8.57      219.04    136.77 o 
   5   1  13      216.78      550.91     94.05 o 
  -7   2  13      146.99      380.92     71.18 o 
  -6   2  13      811.61      925.41     95.83 o 
  -5   2  13     2388.51     2185.79    135.96 o 
  -4   2  13     3935.49     3525.90    155.50 o 
  -3   2  13     3172.76     3258.49    148.58 o 
  -2   2  13     2688.34     2687.31    134.89 o 
  -1   2  13       76.91       89.38     57.10 o 
   0   2  13     7460.90     6744.32    216.68 o 
   1   2  13     3119.31     3363.00    137.56 o 
   2   2  13      631.49      625.54     87.48 o 
   3   2  13      246.66      509.92    123.09 o 
   4   2  13        1.69      247.73     79.02 o 
   5   2  13       70.88      387.22     82.29 o 
  -7   3  13        6.06      312.48     69.51 o 
  -6   3  13      830.69     1022.03    118.08 o 
  -5   3  13      168.88      156.54     68.67 o 
  -4   3  13      944.61     1032.48     97.10 o 
  -3   3  13     2436.73     2395.36    130.41 o 
  -2   3  13      894.15      830.14     90.89 o 
  -1   3  13     1286.56     1424.67     90.87 o 
   0   3  13     1524.76     1724.79    105.99 o 
   1   3  13      790.57     1005.21     85.46 o 
   2   3  13     1185.28     1193.40    111.55 o 
   3   3  13     3480.91     3532.49    170.50 o 
   4   3  13      603.48      909.28    100.48 o 
  -7   4  13      237.40      463.73     73.46 o 
  -6   4  13     1571.93     1753.40    120.46 o 
  -5   4  13       41.17      224.41     68.68 o 
  -4   4  13     1837.76     1807.80    118.65 o 
  -3   4  13      278.28      371.21     73.71 o 
  -2   4  13      670.35      675.09     81.91 o 
  -1   4  13     3271.04     3352.97    129.39 o 
   0   4  13      125.92      253.67     50.52 o 
   1   4  13     4665.00     4627.65    156.18 o 
   2   4  13        9.04      245.88     68.17 o 
   3   4  13      545.38      911.85    262.99 o 
   4   4  13      377.79      589.92    105.52 o 
  -7   5  13      350.26      631.91     88.69 o 
  -6   5  13     1752.24     1932.93    142.97 o 
  -5   5  13      155.45      239.38     71.45 o 
  -4   5  13       11.48       54.78     60.87 o 
  -3   5  13     4993.85     4478.25    163.88 o 
  -2   5  13       59.19       86.94     52.22 o 
  -1   5  13     2207.08     2423.72    131.70 o 
   0   5  13      936.37     1116.94     80.01 o 
   1   5  13       31.34      284.64     64.20 o 
   2   5  13     3451.34     3348.65    207.50 o 
   3   5  13      668.98      828.73    121.07 o 
   4   5  13     1188.35     1127.68    138.03 o 
  -6   6  13      374.40      673.73    119.26 o 
  -5   6  13       99.79      277.19     81.58 o 
  -4   6  13       69.18       74.20    128.21 o 
  -3   6  13       31.47      256.80    105.01 o 
  -2   6  13      558.83      971.35     96.90 o 
  -1   6  13      953.67     1101.59     79.60 o 
   0   6  13     1784.82     2045.23    109.12 o 
   1   6  13     1027.65     1362.77    174.81 o 
   2   6  13     1625.51     1862.53    147.51 o 
   3   6  13        2.90      355.54     82.48 o 
   4   6  13      198.09      546.24     86.81 o 
  -6   7  13      285.03      618.21     96.13 o 
  -5   7  13     1403.36     1945.43    160.70 o 
  -4   7  13       13.95      166.97     88.42 o 
  -3   7  13      365.48      483.33    106.10 o 
  -2   7  13       58.73      347.77     74.14 o 
  -1   7  13     3883.71     3886.83    174.88 o 
   0   7  13       47.10      282.93    178.75 o 
   1   7  13     1346.13     1813.06    158.11 o 
   2   7  13      384.95      650.05    104.15 o 
   3   7  13      488.21      687.51    110.86 o 
  -5   8  13        4.86      312.56    118.72 o 
  -4   8  13       30.65      357.30     91.71 o 
  -3   8  13     1553.32     1993.41    174.48 o 
  -2   8  13        8.49      354.62    114.95 o 
  -1   8  13       26.23      345.23     73.77 o 
   0   8  13      252.01      516.23     77.61 o 
   1   8  13       77.41      366.93    194.11 o 
   2   8  13       74.09      213.10    113.46 o 
  -5   9  13     1414.79     1337.71    129.30 o 
  -4   9  13      596.33      961.66    124.65 o 
  -3   9  13      991.85     1077.40    128.17 o 
  -2   9  13        5.12      255.28     67.53 o 
  -1   9  13     2542.48     2665.36    151.69 o 
   0   9  13      949.50     1274.70    106.02 o 
   1   9  13     1500.66     1777.21    159.34 o 
   2   9  13     1570.50     1532.13    179.48 o 
  -3  10  13      532.30      873.21     93.95 o 
  -2  10  13      148.66      581.39    146.69 o 
  -1  10  13      396.30      753.03    106.22 o 
   0  10  13      108.30      279.99     91.82 o 
  -6   0  14     8761.43     7843.49    364.60 o 
  -4   0  14     7737.28     6891.20    335.41 o 
  -2   0  14      597.90      527.71    128.87 o 
   0   0  14     3879.23     4111.25    240.91 o 
   2   0  14      307.05      715.36    286.00 o 
  -6   1  14     1672.69     1490.77    135.69 o 
  -5   1  14       77.89      295.04     76.31 o 
  -4   1  14        4.13      121.78     80.51 o 
  -3   1  14       98.02      109.85     72.05 o 
  -2   1  14       49.83      153.10     72.86 o 
  -1   1  14      756.39      839.35    101.75 o 
   0   1  14      605.48      765.88     76.25 o 
   1   1  14       79.73      318.61     69.26 o 
   2   1  14     1733.11     1498.45    121.02 o 
   3   1  14       70.57      462.22    129.65 o 
  -6   2  14     1690.14     1660.39    141.77 o 
  -5   2  14     3892.98     3649.34    190.05 o 
  -4   2  14     2369.86     2145.42    154.29 o 
  -3   2  14     2040.10     2279.86    150.66 o 
  -2   2  14      138.47      252.82     76.87 o 
  -1   2  14      198.28      293.37     77.70 o 
   0   2  14     1745.19     1974.98    112.09 o 
   1   2  14      573.23      815.88     85.59 o 
   2   2  14       47.49      329.25    130.12 o 
   3   2  14     1923.73     2202.97    145.46 o 
  -6   3  14      946.71     1154.02    103.83 o 
  -5   3  14      277.74      392.56    118.31 o 
  -4   3  14        3.64       69.19     64.76 o 
  -3   3  14        7.62      176.99    130.63 o 
  -2   3  14       75.46      271.66     72.65 o 
  -1   3  14      201.26      416.83     64.89 o 
   0   3  14      562.65      971.53     85.67 o 
   1   3  14        6.16      360.17     82.82 o 
   2   3  14     2910.47     3104.07    156.12 o 
   3   3  14      325.63      576.39    105.58 o 
  -6   4  14      235.05      456.35     69.05 o 
  -5   4  14      590.27      881.62     91.05 o 
  -4   4  14      109.68      275.08     67.95 o 
  -3   4  14       26.50      346.90     67.68 o 
  -2   4  14     1809.84     2040.38    118.93 o 
  -1   4  14       87.13      347.96     68.44 o 
   0   4  14      579.95      822.49     90.64 o 
   1   4  14      266.72      500.43     94.14 o 
   2   4  14      179.99      571.78    102.54 o 
   3   4  14     1088.88     1239.07    116.82 o 
  -5   5  14      716.98     1008.64     94.29 o 
  -4   5  14      284.90      549.97    133.39 o 
  -3   5  14     2370.93     2700.57    153.50 o 
  -2   5  14      716.44     1094.56     91.48 o 
  -1   5  14     2804.22     2929.33    118.82 o 
   0   5  14       10.48      454.67     87.05 o 
   1   5  14     3952.43     3344.69    193.07 o 
   2   5  14      339.67      515.18    143.55 o 
  -5   6  14      800.98      989.72     91.25 o 
  -4   6  14        6.57      385.51     72.52 o 
  -3   6  14      677.11      956.71     88.88 o 
  -2   6  14      608.50      942.54     95.56 o 
  -1   6  14      354.83      614.01     68.41 o 
   0   6  14      196.75      667.61     85.89 o 
   1   6  14       81.27      489.03    342.59 o 
   2   6  14      327.78      675.66    125.69 o 
  -4   7  14      867.57     1190.83    138.56 o 
  -3   7  14        8.92      355.96     88.17 o 
  -2   7  14     9429.90     9247.03    257.57 o 
  -1   7  14      125.49      597.06     83.16 o 
   0   7  14     3185.93     3824.51    336.12 o 
   1   7  14      671.69      862.60    150.12 o 
  -3   8  14       22.74      413.94     88.88 o 
  -2   8  14       98.52      338.29    119.42 o 
  -1   8  14       10.98      292.76     82.49 o 
   0   8  14       88.04      255.12     81.85 o 
  -5   0  15      709.60      701.92    131.39 o 
  -3   0  15     1411.89     1222.70    165.41 o 
  -1   0  15     4698.05     4866.95    278.51 o 
   1   0  15     7673.13     5887.71    435.41 o 
  -5   1  15      496.08      542.51     86.11 o 
  -4   1  15       89.54      294.86     91.34 o 
  -3   1  15      629.32      831.48    105.60 o 
  -2   1  15        8.80      136.41     87.90 o 
  -1   1  15      577.81      684.35     94.31 o 
   0   1  15       43.52      274.46     82.47 o 
   1   1  15     4983.75     4416.15    204.33 o 
  -5   2  15     1163.65     1403.38    122.08 o 
  -4   2  15      147.08      283.17    103.85 o 
  -3   2  15      245.29      458.80     90.15 o 
  -2   2  15     2367.68     2658.73    156.32 o 
  -1   2  15     1231.23     1771.16    154.23 o 
   0   2  15     1935.06     2310.78    284.44 o 
   1   2  15      539.99      907.07    104.70 o 
  -4   3  15      116.73      385.63     72.15 o 
  -3   3  15       63.50      282.20     82.72 o 
  -2   3  15      781.55     1039.43    157.77 o 
  -1   3  15      172.98      605.88     86.09 o 
   0   3  15      191.21      606.86    155.90 o 
   1   3  15      810.50     1174.65    117.41 o 
  -4   4  15        1.51      212.41     61.86 o 
  -3   4  15        6.64      273.33     60.99 o 
  -2   4  15      485.86      734.34     82.35 o 
  -1   4  15       60.11      310.25     56.61 o 
   0   4  15     1083.22     1616.06    130.21 o 
   1   4  15     1121.38     1530.94    287.64 o 
  -3   5  15     1081.16     1275.59    101.54 o 
  -2   5  15     1678.93     1863.53    112.03 o 
  -1   5  15        4.24      429.54     59.37 o 
   0   5  15     1321.62     1681.29    281.72 o 
                                                 
